# Supplementary material for: Overview of the genus Briareum (Cnidaria, Octocorallia, Briareidae) in the Indo-Pacific, with the description of a new species
Source: Zookeys. 2016 Jan 28;(557):1–44. doi: 10.3897/zookeys.557.6298 (PMC4740834; doi:10.3897/zookeys.557.6298)
Supplement: XML Treatment for Briareum [file zookeys.557.6298-treatment1.xml]

<!DOCTYPE tp:taxon-treatment
  PUBLIC "-//TaxonX//DTD Taxonomic Treatment Publishing DTD v0 20100105//EN" "tax-treatment-NSO.dtd">
<tp:taxon-treatment xmlns:tp="http://www.plazi.org/taxpub"><tp:treatment-meta><kwd-group><label>Taxon classification</label><kwd><named-content content-type="kingdom">Animalia</named-content></kwd><kwd><named-content content-type="order">Alcyonacea</named-content></kwd><kwd><named-content content-type="family">Briareidae</named-content></kwd></kwd-group><mixed-citation publication-type="journal"><person-group><name><surname>Samimi-Namin</surname><given-names>Kaveh</given-names></name><name><surname>van Ofwegen</surname><given-names>Leen P.</given-names></name></person-group><article-title>Overview of the genus <italic><tp:taxon-name><tp:taxon-name-part taxon-name-part-type="genus">Briareum</tp:taxon-name-part></tp:taxon-name></italic> (<tp:taxon-name><tp:taxon-name-part taxon-name-part-type="phylum">Cnidaria</tp:taxon-name-part></tp:taxon-name>, <tp:taxon-name><tp:taxon-name-part taxon-name-part-type="subclass">Octocorallia</tp:taxon-name-part></tp:taxon-name>, <tp:taxon-name><tp:taxon-name-part taxon-name-part-type="family">Briareidae</tp:taxon-name-part></tp:taxon-name>) in the Indo-Pacific, with the description of a new species</article-title><source>Zookeys</source><day>28</day><month>1</month><year>2016</year><volume>2016</volume><issue>557</issue><fpage>1</fpage><lpage>44</lpage><pub-id pub-id-type="doi">10.3897/zookeys.557.6298</pub-id></mixed-citation></tp:treatment-meta><tp:nomenclature><label>Genus</label><tp:taxon-name>
              <tp:taxon-name-part taxon-name-part-type="genus">Briareum</tp:taxon-name-part>
            </tp:taxon-name><tp:taxon-authority>Blainville, 1830</tp:taxon-authority><tp:nomenclature-citation-list><tp:nomenclature-citation><tp:taxon-name>
                  <tp:taxon-name-part taxon-name-part-type="genus">Briareum</tp:taxon-name-part>
                </tp:taxon-name><comment>Blainville, 1830: 484</comment></tp:nomenclature-citation><tp:nomenclature-citation><tp:taxon-name>
                  <tp:taxon-name-part taxon-name-part-type="genus">Asbestia</tp:taxon-name-part>
                </tp:taxon-name><comment>Nardo, 1845: 106</comment></tp:nomenclature-citation><tp:nomenclature-citation><tp:taxon-name>
                  <tp:taxon-name-part taxon-name-part-type="genus">Pachyclavularia</tp:taxon-name-part>
                </tp:taxon-name><comment>Roule, 1908: 165</comment></tp:nomenclature-citation><tp:nomenclature-citation><tp:taxon-name>
                  <tp:taxon-name-part taxon-name-part-type="genus">Solenopodium</tp:taxon-name-part>
                </tp:taxon-name><comment>Kükenthal, 1916a: 174</comment></tp:nomenclature-citation></tp:nomenclature-citation-list></tp:nomenclature><tp:treatment-sec sec-type="Diagnosis"><title>Diagnosis.</title><p>Colonies lobate, digitate or encrusting, normally with a whitish outer layer and magenta inner layer, but completely magenta or white colonies also occur. Polyps monomorphic, retractile, and without sclerites. Protruding false calyces appear in varying degrees of prominence or are not present at all. Surface layer with straight or curved spindles. Medulla with sclerites shaped like those of the surface layer but larger and coarser, and with additional branching sclerites, which can be fused. Zooxanthellate.</p><!--PageBreak--></tp:treatment-sec><tp:treatment-sec sec-type="Distribution"><title>Distribution.</title><p>The genus has been recorded from the Caribbean and the Indo-Pacific (Red Sea, Persian Gulf, Oman Sea, Arabian Sea, Australia, Indonesia, Micronesia, Taiwan, and Bonin Islands).</p></tp:treatment-sec></tp:taxon-treatment>
