# Supplementary material for: Overview of the genus Briareum (Cnidaria, Octocorallia, Briareidae) in the Indo-Pacific, with the description of a new species
Source: Zookeys. 2016 Jan 28;(557):1–44. doi: 10.3897/zookeys.557.6298 (PMC4740834; doi:10.3897/zookeys.557.6298)
Supplement: XML Treatment for Briareum asbestinum [file zookeys.557.6298-treatment2.xml]

<!DOCTYPE tp:taxon-treatment
  PUBLIC "-//TaxonX//DTD Taxonomic Treatment Publishing DTD v0 20100105//EN" "tax-treatment-NSO.dtd">
<tp:taxon-treatment xmlns:tp="http://www.plazi.org/taxpub"><tp:treatment-meta><kwd-group><label>Taxon classification</label><kwd><named-content content-type="kingdom">Animalia</named-content></kwd><kwd><named-content content-type="order">Alcyonacea</named-content></kwd><kwd><named-content content-type="family">Briareidae</named-content></kwd></kwd-group><mixed-citation publication-type="journal"><person-group><name><surname>Samimi-Namin</surname><given-names>Kaveh</given-names></name><name><surname>van Ofwegen</surname><given-names>Leen P.</given-names></name></person-group><article-title>Overview of the genus <italic><tp:taxon-name><tp:taxon-name-part taxon-name-part-type="genus">Briareum</tp:taxon-name-part></tp:taxon-name></italic> (<tp:taxon-name><tp:taxon-name-part taxon-name-part-type="phylum">Cnidaria</tp:taxon-name-part></tp:taxon-name>, <tp:taxon-name><tp:taxon-name-part taxon-name-part-type="subclass">Octocorallia</tp:taxon-name-part></tp:taxon-name>, <tp:taxon-name><tp:taxon-name-part taxon-name-part-type="family">Briareidae</tp:taxon-name-part></tp:taxon-name>) in the Indo-Pacific, with the description of a new species</article-title><source>Zookeys</source><day>28</day><month>1</month><year>2016</year><volume>2016</volume><issue>557</issue><fpage>1</fpage><lpage>44</lpage><pub-id pub-id-type="doi">10.3897/zookeys.557.6298</pub-id></mixed-citation></tp:treatment-meta><tp:nomenclature><tp:taxon-name>
              <tp:taxon-name-part taxon-name-part-type="genus">Briareum</tp:taxon-name-part>
              <tp:taxon-name-part taxon-name-part-type="species">asbestinum</tp:taxon-name-part>
            </tp:taxon-name><tp:taxon-authority>(Pallas, 1766)</tp:taxon-authority><tp:nomenclature-citation-list><tp:nomenclature-citation><tp:taxon-name>
                  <tp:taxon-name-part taxon-name-part-type="genus">Alcyonium</tp:taxon-name-part> <tp:taxon-name-part taxon-name-part-type="species">asbestinum</tp:taxon-name-part></tp:taxon-name><comment>Pallas, 1766: 344.</comment></tp:nomenclature-citation><tp:nomenclature-citation><tp:taxon-name>
                  <tp:taxon-name-part taxon-name-part-type="genus">Briareum</tp:taxon-name-part> <tp:taxon-name-part taxon-name-part-type="species">gorgonoideum</tp:taxon-name-part></tp:taxon-name><comment>Blainville, 1830: 484.</comment></tp:nomenclature-citation><tp:nomenclature-citation><tp:taxon-name>
                  <tp:taxon-name-part taxon-name-part-type="genus">Ammothea</tp:taxon-name-part> <tp:taxon-name-part taxon-name-part-type="species">polyanthes</tp:taxon-name-part></tp:taxon-name><comment>Duchassaing &amp; Michelotti, 1860: 15, pl. 1 fig. 6.</comment></tp:nomenclature-citation><tp:nomenclature-citation><tp:taxon-name>
                  <tp:taxon-name-part taxon-name-part-type="genus">Erythropodium</tp:taxon-name-part> <tp:taxon-name-part taxon-name-part-type="species">marquesarum</tp:taxon-name-part></tp:taxon-name><comment>Kükenthal, 1916a: 173; 1919: 34 (Marquesas-Islands, Caribbean)</comment></tp:nomenclature-citation><tp:nomenclature-citation><tp:taxon-name>
                  <tp:taxon-name-part taxon-name-part-type="genus">Briareum</tp:taxon-name-part> <tp:taxon-name-part taxon-name-part-type="species">asbestinum</tp:taxon-name-part></tp:taxon-name><comment>Kükenthal, 1916b: 469, figs F–H, pl. 23 figs 1–7; <xref ref-type="bibr" rid="B60">Verseveldt 1940</xref>: 9, figs 2–4; <xref ref-type="bibr" rid="B4">Bayer 1961</xref>: 62, fig. 11; <xref ref-type="bibr" rid="B10">Bilewitch et al. 2010</xref>: 93.</comment></tp:nomenclature-citation></tp:nomenclature-citation-list></tp:nomenclature><tp:treatment-sec sec-type="Distribution"><title>Distribution.</title><p>Caribbean, Gulf of Mexico.</p></tp:treatment-sec><ref-list><ref id="B60"><mixed-citation xmlns:xlink="http://www.w3.org/1999/xlink" xlink:type="simple">
          <person-group><name name-style="western"><surname>Verseveldt</surname><given-names>J</given-names></name></person-group> (<year>1940</year>) <article-title>Studies on <tp:taxon-name><tp:taxon-name-part taxon-name-part-type="subclass">Octocorallia</tp:taxon-name-part></tp:taxon-name> of the families <tp:taxon-name><tp:taxon-name-part taxon-name-part-type="family">Briareidae</tp:taxon-name-part></tp:taxon-name>, <tp:taxon-name><tp:taxon-name-part taxon-name-part-type="family">Paragorgiidae</tp:taxon-name-part></tp:taxon-name> and <tp:taxon-name><tp:taxon-name-part taxon-name-part-type="family">Anthothelidae</tp:taxon-name-part></tp:taxon-name>.</article-title> <source>Temminckia</source> <volume>5</volume>: <fpage>1</fpage>–<lpage>142</lpage>.</mixed-citation></ref><ref id="B4"><mixed-citation xmlns:xlink="http://www.w3.org/1999/xlink" xlink:type="simple">
          <person-group><name name-style="western"><surname>Bayer</surname><given-names>FM</given-names></name></person-group> (<year>1961</year>) <article-title>The shallow-water <tp:taxon-name><tp:taxon-name-part taxon-name-part-type="subclass">Octocorallia</tp:taxon-name-part></tp:taxon-name> of the West Indian region. A manual for marine biologists.</article-title> <source>Studies on the Fauna of Curaçao and other Caribbean Islands</source> <volume>12</volume>: <fpage>1</fpage>–<lpage>373</lpage>.</mixed-citation></ref><ref id="B10"><mixed-citation xmlns:xlink="http://www.w3.org/1999/xlink" xlink:type="simple">
          <person-group><name name-style="western"><surname>Bilewitch</surname><given-names>JP</given-names></name><name name-style="western"><surname>Coates</surname><given-names>KA</given-names></name><name name-style="western"><surname>Currie</surname><given-names>DC</given-names></name><name name-style="western"><surname>Trapido-Rosenthal</surname><given-names>HG</given-names></name></person-group> (<year>2010</year>) <article-title>Molecular and morphological variation supports monotypy of the octocoral <italic><tp:taxon-name><tp:taxon-name-part taxon-name-part-type="genus">Briareum</tp:taxon-name-part></tp:taxon-name></italic> Blainville, 1830 (<tp:taxon-name><tp:taxon-name-part taxon-name-part-type="subclass">Octocorallia</tp:taxon-name-part></tp:taxon-name>: <tp:taxon-name><tp:taxon-name-part taxon-name-part-type="order">Alcyonacea</tp:taxon-name-part></tp:taxon-name>) in the Western Atlantic.</article-title> <source>Proceedings of the Biological Society of Washington</source> <volume>123</volume>(<issue>2</issue>): <fpage>93</fpage>–<lpage>112</lpage>. doi: <ext-link xlink:type="simple" ext-link-type="doi" xlink:href="10.2988/09-22.1">10.2988/09-22.1</ext-link></mixed-citation></ref></ref-list></tp:taxon-treatment>
