# Supplementary material for: Overview of the genus Briareum (Cnidaria, Octocorallia, Briareidae) in the Indo-Pacific, with the description of a new species
Source: Zookeys. 2016 Jan 28;(557):1–44. doi: 10.3897/zookeys.557.6298 (PMC4740834; doi:10.3897/zookeys.557.6298)
Supplement: XML Treatment for Briareum cylindrum [file zookeys.557.6298-treatment3.xml]

<!DOCTYPE tp:taxon-treatment
  PUBLIC "-//TaxonX//DTD Taxonomic Treatment Publishing DTD v0 20100105//EN" "tax-treatment-NSO.dtd">
<tp:taxon-treatment xmlns:tp="http://www.plazi.org/taxpub"><tp:treatment-meta><kwd-group><label>Taxon classification</label><kwd><named-content content-type="kingdom">Animalia</named-content></kwd><kwd><named-content content-type="order">Alcyonacea</named-content></kwd><kwd><named-content content-type="family">Briareidae</named-content></kwd></kwd-group><mixed-citation publication-type="journal"><person-group><name><surname>Samimi-Namin</surname><given-names>Kaveh</given-names></name><name><surname>van Ofwegen</surname><given-names>Leen P.</given-names></name></person-group><article-title>Overview of the genus <italic><tp:taxon-name><tp:taxon-name-part taxon-name-part-type="genus">Briareum</tp:taxon-name-part></tp:taxon-name></italic> (<tp:taxon-name><tp:taxon-name-part taxon-name-part-type="phylum">Cnidaria</tp:taxon-name-part></tp:taxon-name>, <tp:taxon-name><tp:taxon-name-part taxon-name-part-type="subclass">Octocorallia</tp:taxon-name-part></tp:taxon-name>, <tp:taxon-name><tp:taxon-name-part taxon-name-part-type="family">Briareidae</tp:taxon-name-part></tp:taxon-name>) in the Indo-Pacific, with the description of a new species</article-title><source>Zookeys</source><day>28</day><month>1</month><year>2016</year><volume>2016</volume><issue>557</issue><fpage>1</fpage><lpage>44</lpage><pub-id pub-id-type="doi">10.3897/zookeys.557.6298</pub-id></mixed-citation></tp:treatment-meta><tp:nomenclature><tp:taxon-name>
            <tp:taxon-name-part taxon-name-part-type="genus">Briareum</tp:taxon-name-part>
            <tp:taxon-name-part taxon-name-part-type="species">cylindrum</tp:taxon-name-part>
            <object-id xmlns:xlink="http://www.w3.org/1999/xlink" content-type="zoobank" xlink:type="simple">http://zoobank.org/CDFC1779-62C2-4F27-943C-329D9F28BC3C</object-id>
          </tp:taxon-name><tp:taxon-status xmlns:xlink="http://www.w3.org/1999/xlink" xlink:type="simple">sp. n.</tp:taxon-status><xref ref-type="fig" rid="F2">Figures 2A–D</xref><xref ref-type="fig" rid="F3">, 3</xref><xref ref-type="fig" rid="F4">, 4</xref><xref ref-type="fig" rid="F5">, 5</xref><xref ref-type="fig" rid="F6">, 6</xref><xref ref-type="fig" rid="F7">, 7</xref></tp:nomenclature><tp:treatment-sec sec-type="material"><title>Material examined.</title><p>
            <italic>Holotype</italic>: <named-content xmlns:xlink="http://www.w3.org/1999/xlink" content-type="dwc:institutional_code" xlink:type="simple">RMNH</named-content> Coel. 34193, Malaysia, northwest of channel running due west out of SMART resort, about 100 m away, lobster wall, depth 11 m, 8 July 2004, coll. Nicolas J. Pilcher (0PHG1352–C) (id. <italic><tp:taxon-name><tp:taxon-name-part taxon-name-part-type="genus">Briareum</tp:taxon-name-part> <tp:taxon-name-part taxon-name-part-type="species">excavatum</tp:taxon-name-part></tp:taxon-name></italic>).</p><p>
            <italic>Paratypes</italic>: <named-content xmlns:xlink="http://www.w3.org/1999/xlink" content-type="dwc:institutional_code" xlink:type="simple">RMNH</named-content> Coel. 2241, Indonesia, Java, coll. C.G.C. Reinwardt (id. <italic><tp:taxon-name><tp:taxon-name-part taxon-name-part-type="genus">Briareum</tp:taxon-name-part> <tp:taxon-name-part taxon-name-part-type="species">stechei</tp:taxon-name-part></tp:taxon-name></italic>); <named-content xmlns:xlink="http://www.w3.org/1999/xlink" content-type="dwc:institutional_code" xlink:type="simple">RMNH</named-content> Coel. 2242, 1 microscope slide, Indonesia, Java, coll. C.G.C. Reinwardt, (id. <italic><tp:taxon-name><tp:taxon-name-part taxon-name-part-type="genus">Briareum</tp:taxon-name-part> <tp:taxon-name-part taxon-name-part-type="species">stechei</tp:taxon-name-part></tp:taxon-name></italic>); <named-content xmlns:xlink="http://www.w3.org/1999/xlink" content-type="dwc:institutional_code" xlink:type="simple">RMNH</named-content> Coel. 11655, Australia, Feather Reef, seaward slope, <named-content xmlns:xlink="http://www.w3.org/1999/xlink" content-type="dwc:verbatimCoordinates" xlink:type="simple">17°33'S, 146°23'E</named-content>, depth 0–10 m, 6 July 1975, coll. R.N. Garrett (id. <italic><tp:taxon-name><tp:taxon-name-part taxon-name-part-type="genus">Briareum</tp:taxon-name-part> <tp:taxon-name-part taxon-name-part-type="species">stechei</tp:taxon-name-part></tp:taxon-name></italic>); <named-content xmlns:xlink="http://www.w3.org/1999/xlink" content-type="dwc:institutional_code" xlink:type="simple">RMNH</named-content> Coel. 11797, Australia, Queensland, Great Barrier Reef, Heron Island, on side of Bommie, 15 m depth, 20 July 1973, coll. N. Coleman (id. <italic><tp:taxon-name><tp:taxon-name-part taxon-name-part-type="genus">Briareum</tp:taxon-name-part> <tp:taxon-name-part taxon-name-part-type="species">stechei</tp:taxon-name-part></tp:taxon-name></italic>); <named-content xmlns:xlink="http://www.w3.org/1999/xlink" content-type="dwc:institutional_code" xlink:type="simple">RMNH</named-content> Coel. 13747, Australia, Coral <!--PageBreak-->Sea, Mellish Reef, depth 8 m, encrusting on coral block, 1 May 1979, coll. N.L. Bruce, aboard R/V <italic>Lady Basten</italic> (id. <italic><tp:taxon-name><tp:taxon-name-part taxon-name-part-type="genus">Briareum</tp:taxon-name-part> <tp:taxon-name-part taxon-name-part-type="species">stechei</tp:taxon-name-part></tp:taxon-name></italic>); <named-content xmlns:xlink="http://www.w3.org/1999/xlink" content-type="dwc:institutional_code" xlink:type="simple">RMNH</named-content> Coel. 32569, China, Hainan Island, Xidao, 50 km from Haikou City; depth 15 m. October 2003, coll. Wenhan Lin (HSD 9); <named-content xmlns:xlink="http://www.w3.org/1999/xlink" content-type="dwc:institutional_code" xlink:type="simple">RMNH</named-content> Coel. 32570, China, Hainan Island, Xidao, 50 km from Haikou City; depth 15 m. October 2003, coll. Wenhan Lin (HSE 25); <named-content xmlns:xlink="http://www.w3.org/1999/xlink" content-type="dwc:institutional_code" xlink:type="simple">RMNH</named-content> Coel. 41443, Buginesia Progr. <abbrev xmlns:xlink="http://www.w3.org/1999/xlink" content-type="institution" xlink:title="Universitas Hasanuddin, Makassar, Indonesia" xlink:type="simple">UNHAS</abbrev>-<named-content xmlns:xlink="http://www.w3.org/1999/xlink" content-type="dwc:institutional_code" xlink:type="simple">NNM</named-content> 1994/1995, SUL.BCW, Indonesia, southwest Sulawesi, Spermonde Archipelago, west of Barang Caddi (=11 km Northwest of Ujung Pandang = Makassar), <named-content xmlns:xlink="http://www.w3.org/1999/xlink" content-type="dwc:verbatimCoordinates" xlink:type="simple">5°05'S, 119°19'E</named-content>, coral reef, SCUBA diving, 4 May 1994, coll. B.W. Hoeksema; <named-content xmlns:xlink="http://www.w3.org/1999/xlink" content-type="dwc:institutional_code" xlink:type="simple">RMNH</named-content> <!--PageBreak--><!--PageBreak--><!--PageBreak--><!--PageBreak-->Coel. 41444, Buginesia Progr. <abbrev xmlns:xlink="http://www.w3.org/1999/xlink" content-type="institution" xlink:title="Universitas Hasanuddin, Makassar, Indonesia" xlink:type="simple">UNHAS</abbrev>-<named-content xmlns:xlink="http://www.w3.org/1999/xlink" content-type="dwc:institutional_code" xlink:type="simple">NNM</named-content> 1994/1995, SUL.KAPN, Indonesia, southwest Sulawesi, Spermonde Archipelago, north of Kapoposang Isl (= 66 km NW of Ujung Pandang = Makassar), <named-content xmlns:xlink="http://www.w3.org/1999/xlink" content-type="dwc:verbatimCoordinates" xlink:type="simple">4°40'S, 118°57'E</named-content>, coral reef, SCUBA diving, coll. B.W. Hoeksema; <named-content xmlns:xlink="http://www.w3.org/1999/xlink" content-type="dwc:institutional_code" xlink:type="simple">RMNH</named-content> Coel. 41446, CEB.05, Philippines, Cebu Strait, west of Bohol, west side of Cabilao Island, south side fish sanctuary, <named-content xmlns:xlink="http://www.w3.org/1999/xlink" content-type="dwc:verbatimCoordinates" xlink:type="simple">9°52.60'N 123°45.61'E</named-content>, dense algae-covered reef flat to 4 m depth, vertical wall with caves to 45 m, SCUBA diving, 8 November 1999, coll. L.P. van Ofwegen; <named-content xmlns:xlink="http://www.w3.org/1999/xlink" content-type="dwc:institutional_code" xlink:type="simple">RMNH</named-content> Coel. 41447, CEB.11, Philippines, Cebu Strait, west of Bohol, east side of Cabilao Island, south of Cambacis, <named-content xmlns:xlink="http://www.w3.org/1999/xlink" content-type="dwc:verbatimCoordinates" xlink:type="simple">9°52.92'N 123°47.37'E</named-content>, to 6 m patchy reef with algae, below steep slope with caves, snorkelling and SCUBA diving, 14 November 1999, coll. L.P. van Ofwegen.</p></tp:treatment-sec><tp:treatment-sec sec-type="Description"><title>Description.</title><p>The holotype consists of several fragments of an encrusting colony, the largest being 4 by 1.5 cm in diameter (Figure <xref ref-type="fig" rid="F2">2A</xref>) with white surface and magenta underside. Calyces hardly projecting.</p><fig id="F2" position="float" orientation="portrait"><label>Figure 2.</label><caption><p>Colonies of <italic><tp:taxon-name><tp:taxon-name-part taxon-name-part-type="genus">Briareum</tp:taxon-name-part></tp:taxon-name></italic>: <bold>A–D</bold> <italic><tp:taxon-name><tp:taxon-name-part taxon-name-part-type="genus">Briareum</tp:taxon-name-part> <tp:taxon-name-part taxon-name-part-type="species">cylindrum</tp:taxon-name-part></tp:taxon-name></italic> <bold>A</bold> <named-content xmlns:xlink="http://www.w3.org/1999/xlink" content-type="dwc:institutional_code" xlink:type="simple">RMNH</named-content> Coel. 34193 (holotype) <bold>B</bold> <named-content xmlns:xlink="http://www.w3.org/1999/xlink" content-type="dwc:institutional_code" xlink:type="simple">RMNH</named-content> Coel. 13747 <bold>C</bold> <named-content xmlns:xlink="http://www.w3.org/1999/xlink" content-type="dwc:institutional_code" xlink:type="simple">RMNH</named-content> Coel. 32569 <bold>D</bold> <named-content xmlns:xlink="http://www.w3.org/1999/xlink" content-type="dwc:institutional_code" xlink:type="simple">RMNH</named-content> Coel. 41443 <bold>E–F</bold> <italic><tp:taxon-name><tp:taxon-name-part taxon-name-part-type="genus">Briareum</tp:taxon-name-part> <tp:taxon-name-part taxon-name-part-type="species">hamrum</tp:taxon-name-part></tp:taxon-name></italic> <bold>E</bold> <named-content xmlns:xlink="http://www.w3.org/1999/xlink" content-type="dwc:institutional_code" xlink:type="simple">RMNH</named-content> Coel. 6809 <bold>F</bold> <named-content xmlns:xlink="http://www.w3.org/1999/xlink" content-type="dwc:institutional_code" xlink:type="simple">RMNH</named-content> Coel. 41407. Scale bars: 1 cm.</p></caption><graphic xmlns:xlink="http://www.w3.org/1999/xlink" xlink:href="zookeys-557-001-g002.jpg" position="float" orientation="portrait" xlink:type="simple" id="oo_75133.jpg"/></fig><p>The calyces contain colourless, flattened rods with prominent simple tubercles (Figure <xref ref-type="fig" rid="F3">3A, B</xref>). These rods are up to 0.20 mm long. The cortex contains colourless spindles, cylinders, and tripoids (Figure <xref ref-type="fig" rid="F3">3C</xref>). All these forms have complex tubercles, often arranged in girdles. These sclerites can be up to 0.60 mm long but most are only 0.30 mm long. The medulla contains magenta spindles and branched spindles with simple or complex tubercles (Figure <xref ref-type="fig" rid="F4">4</xref>). These sclerites are 0.20–0.60 mm long. They can be fused into small clumps.</p><fig id="F3" position="float" orientation="portrait"><label>Figure 3.</label><caption><p>
          <italic><tp:taxon-name><tp:taxon-name-part taxon-name-part-type="genus">Briareum</tp:taxon-name-part> <tp:taxon-name-part taxon-name-part-type="species">cylindrum</tp:taxon-name-part></tp:taxon-name></italic> sp. n., holotype, <named-content xmlns:xlink="http://www.w3.org/1999/xlink" content-type="dwc:institutional_code" xlink:type="simple">RMNH</named-content> Coel. 34193 <bold>A–B</bold> sclerites of top calyx <bold>C</bold> cortex sclerites. Scale bar of <bold>C</bold> also applies to <bold>B</bold>.</p></caption><graphic xmlns:xlink="http://www.w3.org/1999/xlink" xlink:href="zookeys-557-001-g003.jpg" position="float" orientation="portrait" xlink:type="simple" id="oo_75134.jpg"/></fig><fig id="F4" position="float" orientation="portrait"><label>Figure 4.</label><caption><p>
          <italic><tp:taxon-name><tp:taxon-name-part taxon-name-part-type="genus">Briareum</tp:taxon-name-part> <tp:taxon-name-part taxon-name-part-type="species">cylindrum</tp:taxon-name-part></tp:taxon-name></italic> sp. n., holotype, <named-content xmlns:xlink="http://www.w3.org/1999/xlink" content-type="dwc:institutional_code" xlink:type="simple">RMNH</named-content> Coel. 34193, medullar sclerites.</p></caption><graphic xmlns:xlink="http://www.w3.org/1999/xlink" xlink:href="zookeys-557-001-g004.jpg" position="float" orientation="portrait" xlink:type="simple" id="oo_75135.jpg"/></fig></tp:treatment-sec><tp:treatment-sec sec-type="Etymology"><title>Etymology.</title><p>The Latin “cylindrum”, cylinder, refers to the shape of the sclerites.</p></tp:treatment-sec><tp:treatment-sec sec-type="Morphological variation"><title>Morphological variation.</title><p>
            <named-content xmlns:xlink="http://www.w3.org/1999/xlink" content-type="dwc:institutional_code" xlink:type="simple">RMNH</named-content> Coel. 13747, <named-content xmlns:xlink="http://www.w3.org/1999/xlink" content-type="dwc:institutional_code" xlink:type="simple">RMNH</named-content> Coel. 32569, <named-content xmlns:xlink="http://www.w3.org/1999/xlink" content-type="dwc:institutional_code" xlink:type="simple">RMNH</named-content> Coel. 41443 and <named-content xmlns:xlink="http://www.w3.org/1999/xlink" content-type="dwc:institutional_code" xlink:type="simple">RMNH</named-content> Coel. 41444 have distinctly longer sclerites with more complex tubercles (Figs <xref ref-type="fig" rid="F5">5</xref>–<xref ref-type="fig" rid="F7">7</xref>). <named-content xmlns:xlink="http://www.w3.org/1999/xlink" content-type="dwc:institutional_code" xlink:type="simple">RMNH</named-content> Coel. 13747 has slightly raised calyces (Figure <xref ref-type="fig" rid="F2">2B</xref>); <named-content xmlns:xlink="http://www.w3.org/1999/xlink" content-type="dwc:institutional_code" xlink:type="simple">RMNH</named-content> Coel. 32569 has distinct calyces (Figure <xref ref-type="fig" rid="F2">2C</xref>), <named-content xmlns:xlink="http://www.w3.org/1999/xlink" content-type="dwc:institutional_code" xlink:type="simple">RMNH</named-content> Coel. 41443 has no calyces at all (Figure <xref ref-type="fig" rid="F2">2D</xref>).</p><fig id="F5" position="float" orientation="portrait"><label>Figure 5.</label><caption><p>
          <italic><tp:taxon-name><tp:taxon-name-part taxon-name-part-type="genus">Briareum</tp:taxon-name-part> <tp:taxon-name-part taxon-name-part-type="species">cylindrum</tp:taxon-name-part></tp:taxon-name></italic> sp. n., paratype, <named-content xmlns:xlink="http://www.w3.org/1999/xlink" content-type="dwc:institutional_code" xlink:type="simple">RMNH</named-content> Coel. 41443; <bold>A</bold> sclerites of coenenchyme next to polyp openings <bold>B</bold> cortex sclerites.</p></caption><graphic xmlns:xlink="http://www.w3.org/1999/xlink" xlink:href="zookeys-557-001-g005.jpg" position="float" orientation="portrait" xlink:type="simple" id="oo_75136.jpg"/></fig><fig id="F6" position="float" orientation="portrait"><label>Figure 6.</label><caption><p>
          <italic><tp:taxon-name><tp:taxon-name-part taxon-name-part-type="genus">Briareum</tp:taxon-name-part> <tp:taxon-name-part taxon-name-part-type="species">cylindrum</tp:taxon-name-part></tp:taxon-name></italic> sp. n., paratype, <named-content xmlns:xlink="http://www.w3.org/1999/xlink" content-type="dwc:institutional_code" xlink:type="simple">RMNH</named-content> Coel. 41443, medullar sclerites.</p></caption><graphic xmlns:xlink="http://www.w3.org/1999/xlink" xlink:href="zookeys-557-001-g006.jpg" position="float" orientation="portrait" xlink:type="simple" id="oo_75137.jpg"/></fig><fig id="F7" position="float" orientation="portrait"><label>Figure 7.</label><caption><p>
          <italic><tp:taxon-name><tp:taxon-name-part taxon-name-part-type="genus">Briareum</tp:taxon-name-part> <tp:taxon-name-part taxon-name-part-type="species">cylindrum</tp:taxon-name-part></tp:taxon-name></italic> sp. n., paratype, <named-content xmlns:xlink="http://www.w3.org/1999/xlink" content-type="dwc:institutional_code" xlink:type="simple">RMNH</named-content> Coel. 32569; <bold>A</bold> sclerites of top calyx <bold>B</bold> cortex sclerites <bold>C</bold> medullar sclerites.</p></caption><graphic xmlns:xlink="http://www.w3.org/1999/xlink" xlink:href="zookeys-557-001-g007.jpg" position="float" orientation="portrait" xlink:type="simple" id="oo_75138.jpg"/></fig></tp:treatment-sec><tp:treatment-sec sec-type="Remarks"><title>Remarks.</title><p>
            <italic><tp:taxon-name><tp:taxon-name-part taxon-name-part-type="genus">Briareum</tp:taxon-name-part> <tp:taxon-name-part taxon-name-part-type="species">cylindrum</tp:taxon-name-part></tp:taxon-name></italic> mostly resembles <italic><tp:taxon-name><tp:taxon-name-part taxon-name-part-type="genus">Briareum</tp:taxon-name-part> <tp:taxon-name-part taxon-name-part-type="species">stechei</tp:taxon-name-part></tp:taxon-name></italic> but differs in having many cylinders with complex tubercles in the coenenchyme.</p></tp:treatment-sec><tp:treatment-sec sec-type="Distribution"><title>Distribution.</title><p>Australia, Coral Triangle, China. Depth 0–15 m.</p></tp:treatment-sec></tp:taxon-treatment>
