# Supplementary material for: Overview of the genus Briareum (Cnidaria, Octocorallia, Briareidae) in the Indo-Pacific, with the description of a new species
Source: Zookeys. 2016 Jan 28;(557):1–44. doi: 10.3897/zookeys.557.6298 (PMC4740834; doi:10.3897/zookeys.557.6298)
Supplement: XML Treatment for Briareum hamrum [file zookeys.557.6298-treatment4.xml]

<!DOCTYPE tp:taxon-treatment
  PUBLIC "-//TaxonX//DTD Taxonomic Treatment Publishing DTD v0 20100105//EN" "tax-treatment-NSO.dtd">
<tp:taxon-treatment xmlns:tp="http://www.plazi.org/taxpub"><tp:treatment-meta><kwd-group><label>Taxon classification</label><kwd><named-content content-type="kingdom">Animalia</named-content></kwd><kwd><named-content content-type="order">Alcyonacea</named-content></kwd><kwd><named-content content-type="family">Briareidae</named-content></kwd></kwd-group><mixed-citation publication-type="journal"><person-group><name><surname>Samimi-Namin</surname><given-names>Kaveh</given-names></name><name><surname>van Ofwegen</surname><given-names>Leen P.</given-names></name></person-group><article-title>Overview of the genus <italic><tp:taxon-name><tp:taxon-name-part taxon-name-part-type="genus">Briareum</tp:taxon-name-part></tp:taxon-name></italic> (<tp:taxon-name><tp:taxon-name-part taxon-name-part-type="phylum">Cnidaria</tp:taxon-name-part></tp:taxon-name>, <tp:taxon-name><tp:taxon-name-part taxon-name-part-type="subclass">Octocorallia</tp:taxon-name-part></tp:taxon-name>, <tp:taxon-name><tp:taxon-name-part taxon-name-part-type="family">Briareidae</tp:taxon-name-part></tp:taxon-name>) in the Indo-Pacific, with the description of a new species</article-title><source>Zookeys</source><day>28</day><month>1</month><year>2016</year><volume>2016</volume><issue>557</issue><fpage>1</fpage><lpage>44</lpage><pub-id pub-id-type="doi">10.3897/zookeys.557.6298</pub-id></mixed-citation></tp:treatment-meta><tp:nomenclature><tp:taxon-name>
            <tp:taxon-name-part taxon-name-part-type="genus">Briareum</tp:taxon-name-part>
            <tp:taxon-name-part taxon-name-part-type="species">hamrum</tp:taxon-name-part>
          </tp:taxon-name><tp:taxon-authority>(Gohar, 1948)</tp:taxon-authority><xref ref-type="fig" rid="F8">Figures 8</xref><xref ref-type="fig" rid="F9">, 9</xref><xref ref-type="fig" rid="F10">, 10</xref><xref ref-type="fig" rid="F2">, 2E–F</xref><xref ref-type="fig" rid="F11">, 11A–B</xref><xref ref-type="fig" rid="F26">, 26A–B</xref><!--PageBreak--><!--PageBreak--><tp:nomenclature-citation-list><tp:nomenclature-citation><tp:taxon-name>? <tp:taxon-name-part taxon-name-part-type="genus">Sympodium</tp:taxon-name-part> <tp:taxon-name-part taxon-name-part-type="species">punctatum</tp:taxon-name-part></tp:taxon-name><comment>May, 1898: 11 (Tumbatu, Zanzibar); <xref ref-type="bibr" rid="B54">Thomson and Henderson 1906</xref>: 408, pl. 29 fig. 9 (Chuaka, Tanzania); <xref ref-type="bibr" rid="B56">Tixier-Durivault 1966</xref>: 104, figs 96–97 (Madagascar).</comment></tp:nomenclature-citation><tp:nomenclature-citation><tp:taxon-name>? <tp:taxon-name-part taxon-name-part-type="genus">Sympodium</tp:taxon-name-part> <tp:taxon-name-part taxon-name-part-type="species">splendens</tp:taxon-name-part></tp:taxon-name><comment>Thomson &amp; Henderson, 1906: 409, pl. 29 fig. 8 (Chuaka, Tanzania).</comment></tp:nomenclature-citation><tp:nomenclature-citation><tp:taxon-name>? <tp:taxon-name-part taxon-name-part-type="genus">Alcyonium</tp:taxon-name-part> (<tp:taxon-name-part taxon-name-part-type="subgenus">Erythropodium</tp:taxon-name-part>) <tp:taxon-name-part taxon-name-part-type="species">contortum</tp:taxon-name-part></tp:taxon-name><comment>Kükenthal, 1906: 50, pl. 7 figs 34–36, pl. 8 figs 37–38 (Red Sea, Tor, Jimschi).</comment></tp:nomenclature-citation><tp:nomenclature-citation><tp:taxon-name>? <tp:taxon-name-part taxon-name-part-type="genus">Solenopodium</tp:taxon-name-part> <tp:taxon-name-part taxon-name-part-type="species">contortum</tp:taxon-name-part></tp:taxon-name><comment>Kükenthal, 1919: 41; <xref ref-type="bibr" rid="B51">Stiasny 1937</xref>: 10, fig. B (re-examination type).</comment></tp:nomenclature-citation><!--PageBreak--><tp:nomenclature-citation><tp:taxon-name>
                <tp:taxon-name-part taxon-name-part-type="genus">Clavularia</tp:taxon-name-part> <tp:taxon-name-part taxon-name-part-type="species">hamra</tp:taxon-name-part></tp:taxon-name><comment>Gohar, 1948: 4, figs 1–5 (Hurghada, Red Sea); <xref ref-type="bibr" rid="B62">Verseveldt 1970</xref>: 209 (Eilat).</comment></tp:nomenclature-citation><tp:nomenclature-citation><tp:taxon-name>
                <tp:taxon-name-part taxon-name-part-type="genus">Solenopodium</tp:taxon-name-part> <tp:taxon-name-part taxon-name-part-type="species">violaceum</tp:taxon-name-part></tp:taxon-name><comment>Broch &amp; Horridge, 1956: 157 (Hurghada, Red Sea).</comment></tp:nomenclature-citation><tp:nomenclature-citation><tp:taxon-name>
                <tp:taxon-name-part taxon-name-part-type="genus">Briareum</tp:taxon-name-part> <tp:taxon-name-part taxon-name-part-type="species">hamrum</tp:taxon-name-part></tp:taxon-name><comment>; <xref ref-type="bibr" rid="B1">Alderslade 2000</xref>: 246; <xref ref-type="bibr" rid="B8">Benayahu et al. 2003</xref>: 51 (Bazaruto Island, Mozambique).</comment></tp:nomenclature-citation><tp:nomenclature-citation><tp:taxon-name>
                <tp:taxon-name-part taxon-name-part-type="genus">Briareum</tp:taxon-name-part> <tp:taxon-name-part taxon-name-part-type="species">hamra</tp:taxon-name-part></tp:taxon-name><comment>[sic]; <xref ref-type="bibr" rid="B2">Alderslade and McFadden 2007</xref>: 42.</comment></tp:nomenclature-citation></tp:nomenclature-citation-list></tp:nomenclature><tp:treatment-sec sec-type="material"><title>Material examined.</title><p>
            <named-content xmlns:xlink="http://www.w3.org/1999/xlink" content-type="dwc:institutional_code" xlink:type="simple">RMNH</named-content> Coel. 6809, Red Sea, coll. L.F. Fishelson, NS 6468, det. J. Verseveldt; <named-content xmlns:xlink="http://www.w3.org/1999/xlink" content-type="dwc:institutional_code" xlink:type="simple">RMNH</named-content> Coel. 41406, Madagascar, Tuléar, coll. Nicole Gravier-Bonnet (179), 1967–69, don. H. Zibrowius, Centre d’Oceanologie de Marseille, Station Marine d’Endoume; <named-content xmlns:xlink="http://www.w3.org/1999/xlink" content-type="dwc:institutional_code" xlink:type="simple">RMNH</named-content> Coel. 41407, Iran, Persian Gulf, north of Kish <!--PageBreak--><!--PageBreak-->Island, <named-content xmlns:xlink="http://www.w3.org/1999/xlink" content-type="dwc:verbatimCoordinates" xlink:type="simple">26°34.512'N 53°59.320'E</named-content>, 10 m depth, coll. K. Samimi-Namin, 1 October 2009; <named-content xmlns:xlink="http://www.w3.org/1999/xlink" content-type="dwc:institutional_code" xlink:type="simple">RMNH</named-content> Coel. 41408, Iran, Strait of Hormuz, Persian Gulf, north of Larak Island, <named-content xmlns:xlink="http://www.w3.org/1999/xlink" content-type="dwc:verbatimCoordinates" xlink:type="simple">26°53.304'N 56°23.769'E</named-content>, depth 12 m, coll. K. Samimi-Namin, 17 February 2009; <named-content xmlns:xlink="http://www.w3.org/1999/xlink" content-type="dwc:institutional_code" xlink:type="simple">RMNH</named-content> Coel. 41409–41411, Oman, Daymaniyat Islands, <named-content xmlns:xlink="http://www.w3.org/1999/xlink" content-type="dwc:verbatimCoordinates" xlink:type="simple">23°51.965'N 58°5.606'E</named-content>, coll. K. Samimi-Namin; <named-content xmlns:xlink="http://www.w3.org/1999/xlink" content-type="dwc:institutional_code" xlink:type="simple">RMNH</named-content> Coel. 41412, Persian Gulf, north of Farur Island, depth 12–15 m, 10 February 2010, coll. K. Samimi-Namin; <named-content xmlns:xlink="http://www.w3.org/1999/xlink" content-type="dwc:institutional_code" xlink:type="simple">RMNH</named-content> <!--PageBreak--><!--PageBreak-->Coel. 41413, Oman, Daymaniyat Islands, <named-content xmlns:xlink="http://www.w3.org/1999/xlink" content-type="dwc:verbatimCoordinates" xlink:type="simple">23°51.720'N 58°6.253'E</named-content>, depth 18 m, coll. K. Samimi-Namin, 23 April 2011; <named-content xmlns:xlink="http://www.w3.org/1999/xlink" content-type="dwc:institutional_code" xlink:type="simple">RMNH</named-content> Coel. 41414, Oman, Daymaniyat Islands, <named-content xmlns:xlink="http://www.w3.org/1999/xlink" content-type="dwc:verbatimCoordinates" xlink:type="simple">23°51.720'N 58°6.253'E</named-content>, depth 18 m, coll. K. Samimi-Namin, 23 April 2011; <named-content xmlns:xlink="http://www.w3.org/1999/xlink" content-type="dwc:institutional_code" xlink:type="simple">RMNH</named-content> Coel. 41415, Oman, Daymaniyat Islands, <named-content xmlns:xlink="http://www.w3.org/1999/xlink" content-type="dwc:verbatimCoordinates" xlink:type="simple">23°51.720'N 58°6.253'E</named-content>, depth 18 m, coll. K. Samimi-Namin, 23 April 2011.</p></tp:treatment-sec><tp:treatment-sec sec-type="Diagnosis"><title>Diagnosis.</title><p>Calyx with straight spindles containing small tubercles arranged in transverse rows and flattened spindles (Figure <xref ref-type="fig" rid="F8">8A</xref>). Cortex with straight or bent spindles with complex tubercles (Figure <xref ref-type="fig" rid="F8">8B</xref>). Coenenchymal sclerites 0.10–0.35 mm long. Medulla additionally has branched sclerites with simple or complex tubercles (Figure <xref ref-type="fig" rid="F8">8C</xref>). These sclerites are slightly shorter, up to 0.30 mm long. Sclerites of the surface layer are colourless; interior sclerites are magenta.</p><fig id="F8" position="float" orientation="portrait"><label>Figure 8.</label><caption><p>
          <italic><tp:taxon-name><tp:taxon-name-part taxon-name-part-type="genus">Briareum</tp:taxon-name-part> <tp:taxon-name-part taxon-name-part-type="species">hamrum</tp:taxon-name-part></tp:taxon-name></italic> (Gohar, 1948), <named-content xmlns:xlink="http://www.w3.org/1999/xlink" content-type="dwc:institutional_code" xlink:type="simple">RMNH</named-content> Coel. 6809; <bold>A</bold> sclerites of top calyx <bold>B</bold> cortex sclerites <bold>C</bold> medullar sclerites.</p></caption><graphic xmlns:xlink="http://www.w3.org/1999/xlink" xlink:href="zookeys-557-001-g008.jpg" position="float" orientation="portrait" xlink:type="simple" id="oo_75139.jpg"/></fig></tp:treatment-sec><tp:treatment-sec sec-type="Remarks"><title>Remarks.</title><p>
            <xref ref-type="bibr" rid="B1">Alderslade (2000)</xref> referred <italic><tp:taxon-name><tp:taxon-name-part taxon-name-part-type="genus">Clavularia</tp:taxon-name-part> <tp:taxon-name-part taxon-name-part-type="species">hamra</tp:taxon-name-part></tp:taxon-name></italic> Gohar, 1948 to <italic><tp:taxon-name><tp:taxon-name-part taxon-name-part-type="genus">Briareum</tp:taxon-name-part></tp:taxon-name></italic>, consequently the species name had to be changed to <italic><tp:taxon-name><tp:taxon-name-part taxon-name-part-type="species">hamrum</tp:taxon-name-part></tp:taxon-name></italic>.</p><p>
            <xref ref-type="bibr" rid="B19">Gohar (1948</xref>: 10) compared his <italic><tp:taxon-name><tp:taxon-name-part taxon-name-part-type="genus">Clavularia</tp:taxon-name-part> <tp:taxon-name-part taxon-name-part-type="species">hamra</tp:taxon-name-part></tp:taxon-name></italic> with both <italic><tp:taxon-name><tp:taxon-name-part taxon-name-part-type="genus">Sympodium</tp:taxon-name-part> <tp:taxon-name-part taxon-name-part-type="species">punctatum</tp:taxon-name-part></tp:taxon-name></italic> May, 1898 and <italic><tp:taxon-name><tp:taxon-name-part taxon-name-part-type="genus">Sympodium</tp:taxon-name-part> <tp:taxon-name-part taxon-name-part-type="species">splendens</tp:taxon-name-part></tp:taxon-name></italic> Thomson &amp; Henderson, 1906, and noticed their close resemblance. According to <xref ref-type="bibr" rid="B19">Gohar (1848)</xref>, <italic><tp:taxon-name><tp:taxon-name-part taxon-name-part-type="genus">Sympodium</tp:taxon-name-part> <tp:taxon-name-part taxon-name-part-type="species">punctatum</tp:taxon-name-part></tp:taxon-name></italic> differs in having sclerites up to 0.266 mm long while they are up to 0.35 mm long in <italic><tp:taxon-name><tp:taxon-name-part taxon-name-part-type="genus">Clavularia</tp:taxon-name-part> <tp:taxon-name-part taxon-name-part-type="species">hamra</tp:taxon-name-part></tp:taxon-name></italic>. <italic><tp:taxon-name><tp:taxon-name-part taxon-name-part-type="genus">Sympodium</tp:taxon-name-part> <tp:taxon-name-part taxon-name-part-type="species">splendens</tp:taxon-name-part></tp:taxon-name></italic> differs in having two rows of pinnules on either side of the tentacles, each row consisting of 20–24 pinnules, while in <italic><tp:taxon-name><tp:taxon-name-part taxon-name-part-type="genus">Clavularia</tp:taxon-name-part> <tp:taxon-name-part taxon-name-part-type="species">hamra</tp:taxon-name-part></tp:taxon-name></italic> there is only one row of 16–22 pinnules, which are much longer. However, an odd second row of 1–3 pinnules can be present in <italic><tp:taxon-name><tp:taxon-name-part taxon-name-part-type="genus">Clavularia</tp:taxon-name-part> <tp:taxon-name-part taxon-name-part-type="species">hamra</tp:taxon-name-part></tp:taxon-name></italic>. Furthermore, <italic><tp:taxon-name><tp:taxon-name-part taxon-name-part-type="genus">Clavularia</tp:taxon-name-part> <tp:taxon-name-part taxon-name-part-type="species">hamra</tp:taxon-name-part></tp:taxon-name></italic> has no triradiate or tetraradiate sclerites, described for <italic><tp:taxon-name><tp:taxon-name-part taxon-name-part-type="genus">Sympodium</tp:taxon-name-part> <tp:taxon-name-part taxon-name-part-type="species">splendens</tp:taxon-name-part></tp:taxon-name></italic>. Next to the radiates <xref ref-type="bibr" rid="B54">Thomson and Henderson (1906)</xref> described the sclerites to be straight and curved spindles, up to 0.4 mm long. From our material and findings of Prof. Y. Benayahu (see <xref ref-type="bibr" rid="B1">Alderslade 2000</xref>: 246) it seems only one <italic><tp:taxon-name><tp:taxon-name-part taxon-name-part-type="genus">Briareum</tp:taxon-name-part></tp:taxon-name></italic> species is present in the Red Sea and the western Indian Ocean. Consequently, the correct name should be the oldest available, <italic><tp:taxon-name><tp:taxon-name-part taxon-name-part-type="genus">Briareum</tp:taxon-name-part> <tp:taxon-name-part taxon-name-part-type="species">punctatum</tp:taxon-name-part></tp:taxon-name></italic> May, 1898, but the type material of <italic><tp:taxon-name><tp:taxon-name-part taxon-name-part-type="genus">Briareum</tp:taxon-name-part> <tp:taxon-name-part taxon-name-part-type="species">punctatum</tp:taxon-name-part></tp:taxon-name></italic> is missing. As we had no material from its type locality, Zanzibar, we could not designate a proper neotype yet. As the species was never again found in Zanzibar we still have some doubts about its identity and thus defer to <italic><tp:taxon-name><tp:taxon-name-part taxon-name-part-type="genus">Briareum</tp:taxon-name-part> <tp:taxon-name-part taxon-name-part-type="species">hamrum</tp:taxon-name-part></tp:taxon-name></italic> for the moment. Notably, also the type material of <italic><tp:taxon-name><tp:taxon-name-part taxon-name-part-type="genus">Sympodium</tp:taxon-name-part> <tp:taxon-name-part taxon-name-part-type="species">splendens</tp:taxon-name-part></tp:taxon-name></italic>, <tp:taxon-name><tp:taxon-name-part taxon-name-part-type="genus">Alcyonium</tp:taxon-name-part> (<tp:taxon-name-part taxon-name-part-type="subgenus">Erythropodium</tp:taxon-name-part>) <tp:taxon-name-part taxon-name-part-type="species">contortum</tp:taxon-name-part></tp:taxon-name> and <italic><tp:taxon-name><tp:taxon-name-part taxon-name-part-type="genus">Briareum</tp:taxon-name-part> <tp:taxon-name-part taxon-name-part-type="species">hamrum</tp:taxon-name-part></tp:taxon-name></italic> seems to be missing.</p><p>This is the first record of a <italic><tp:taxon-name><tp:taxon-name-part taxon-name-part-type="genus">Briareum</tp:taxon-name-part></tp:taxon-name></italic> species from the Persian Gulf, and Oman Sea (see <xref ref-type="bibr" rid="B46">Samimi-Namin and van Ofwegen 2009</xref>, <xref ref-type="bibr" rid="B47">2012</xref>).</p></tp:treatment-sec><tp:treatment-sec sec-type="Morphological variation"><title>Morphological variation.</title><p>
            <named-content xmlns:xlink="http://www.w3.org/1999/xlink" content-type="dwc:institutional_code" xlink:type="simple">RMNH</named-content> Coel. 41407 (Figure <xref ref-type="fig" rid="F2">2F</xref>) from the Persian Gulf differs from the above described Red Sea specimen. It has longer sclerites (up to 0.40 mm long; Figure <xref ref-type="fig" rid="F9">9B</xref>) and more slender interior branched bodies (Figure <xref ref-type="fig" rid="F9">9C</xref>). <named-content xmlns:xlink="http://www.w3.org/1999/xlink" content-type="dwc:institutional_code" xlink:type="simple">RMNH</named-content> Coel. 41410 (Figure <xref ref-type="fig" rid="F11">11A</xref>) from Oman has even longer sclerites than the Persian Gulf specimen (up to 0.45 mm long; Figure <xref ref-type="fig" rid="F10">10</xref>); it is the only specimen having long calyces. <named-content xmlns:xlink="http://www.w3.org/1999/xlink" content-type="dwc:institutional_code" xlink:type="simple">RMNH</named-content> Coel. 41409 (Figure <xref ref-type="fig" rid="F11">11B</xref>), also from Oman, has sclerites (Figure <xref ref-type="fig" rid="F9">9D–F</xref>) with the same size as the Red Sea specimen, but the slender interior branched bodies as the Persian Gulf and other Oman specimen. <named-content xmlns:xlink="http://www.w3.org/1999/xlink" content-type="dwc:institutional_code" xlink:type="simple">RMNH</named-content> Coel. 41412 has completely colourless sclerites, however, the colour of live specimens was similar to others. <!--PageBreak-->The shape of the colonies in the examined material showed variation, from completely encrusting to somewhat having branches and an undulated surface.</p><fig id="F9" position="float" orientation="portrait"><label>Figure 9.</label><caption><p>
          <italic><tp:taxon-name><tp:taxon-name-part taxon-name-part-type="genus">Briareum</tp:taxon-name-part> <tp:taxon-name-part taxon-name-part-type="species">hamrum</tp:taxon-name-part></tp:taxon-name></italic> (Gohar, 1948), <named-content xmlns:xlink="http://www.w3.org/1999/xlink" content-type="dwc:institutional_code" xlink:type="simple">RMNH</named-content> Coel. 41407; <bold>A</bold> sclerites of top calyx <bold>B</bold> cortex sclerites <bold>C</bold> medullar sclerites; <named-content xmlns:xlink="http://www.w3.org/1999/xlink" content-type="dwc:institutional_code" xlink:type="simple">RMNH</named-content> Coel. 41409 <bold>D</bold> sclerites of top calyx <bold>E</bold> cortex sclerites <bold>F</bold> medullar sclerites.</p></caption><graphic xmlns:xlink="http://www.w3.org/1999/xlink" xlink:href="zookeys-557-001-g009.jpg" position="float" orientation="portrait" xlink:type="simple" id="oo_75140.jpg"/></fig><fig id="F10" position="float" orientation="portrait"><label>Figure 10.</label><caption><p>
          <italic><tp:taxon-name><tp:taxon-name-part taxon-name-part-type="genus">Briareum</tp:taxon-name-part> <tp:taxon-name-part taxon-name-part-type="species">hamrum</tp:taxon-name-part></tp:taxon-name></italic> (Gohar, 1948), <named-content xmlns:xlink="http://www.w3.org/1999/xlink" content-type="dwc:institutional_code" xlink:type="simple">RMNH</named-content> Coel. 41410; <bold>A</bold> sclerites of top calyx <bold>B</bold> cortex sclerites <bold>C</bold> medullar sclerites.</p></caption><graphic xmlns:xlink="http://www.w3.org/1999/xlink" xlink:href="zookeys-557-001-g010.jpg" position="float" orientation="portrait" xlink:type="simple" id="oo_75141.jpg"/></fig><fig id="F11" position="float" orientation="portrait"><label>Figure 11.</label><caption><p>
          <bold>A–B</bold> Colonies of <italic><tp:taxon-name><tp:taxon-name-part taxon-name-part-type="genus">Briareum</tp:taxon-name-part> <tp:taxon-name-part taxon-name-part-type="species">hamrum</tp:taxon-name-part></tp:taxon-name></italic>; <bold>A</bold> <named-content xmlns:xlink="http://www.w3.org/1999/xlink" content-type="dwc:institutional_code" xlink:type="simple">RMNH</named-content> Coel. 41409 <bold>B</bold> <named-content xmlns:xlink="http://www.w3.org/1999/xlink" content-type="dwc:institutional_code" xlink:type="simple">RMNH</named-content> Coel. 41410 <bold>C–D</bold> <italic><tp:taxon-name><tp:taxon-name-part taxon-name-part-type="genus">Briareum</tp:taxon-name-part> <tp:taxon-name-part taxon-name-part-type="species">stechei</tp:taxon-name-part></tp:taxon-name></italic> <bold>C</bold> <named-content xmlns:xlink="http://www.w3.org/1999/xlink" content-type="dwc:institutional_code" xlink:type="simple">ZMB</named-content> 5828, holotype of <italic><tp:taxon-name><tp:taxon-name-part taxon-name-part-type="genus">Erythropodium</tp:taxon-name-part> <tp:taxon-name-part taxon-name-part-type="species">stechei</tp:taxon-name-part></tp:taxon-name></italic> <bold>D</bold> <named-content xmlns:xlink="http://www.w3.org/1999/xlink" content-type="dwc:institutional_code" xlink:type="simple">ZMB</named-content> 5816 <bold>E–F</bold> <tp:taxon-name><tp:taxon-name-part taxon-name-part-type="genus">Solenopodium</tp:taxon-name-part> <tp:taxon-name-part taxon-name-part-type="species">stechei</tp:taxon-name-part> <tp:taxon-name-part taxon-name-part-type="infraspecific-rank">var.</tp:taxon-name-part> <tp:taxon-name-part taxon-name-part-type="variety">novaepommeraniae</tp:taxon-name-part></tp:taxon-name> <bold>E</bold> <named-content xmlns:xlink="http://www.w3.org/1999/xlink" content-type="dwc:institutional_code" xlink:type="simple">ZMB</named-content> 5016 <bold>F</bold> <named-content xmlns:xlink="http://www.w3.org/1999/xlink" content-type="dwc:institutional_code" xlink:type="simple">ZMB</named-content> 5854 <bold>G</bold> <named-content xmlns:xlink="http://www.w3.org/1999/xlink" content-type="dwc:institutional_code" xlink:type="simple">ZMA</named-content> 3410, syntype of <italic><tp:taxon-name><tp:taxon-name-part taxon-name-part-type="genus">Briareum</tp:taxon-name-part> <tp:taxon-name-part taxon-name-part-type="species">excavatum</tp:taxon-name-part></tp:taxon-name></italic>. Scale bars: 1 cm.</p></caption><graphic xmlns:xlink="http://www.w3.org/1999/xlink" xlink:href="zookeys-557-001-g011.jpg" position="float" orientation="portrait" xlink:type="simple" id="oo_75142.jpg"/></fig></tp:treatment-sec><tp:treatment-sec sec-type="Colour"><title>Colour.</title><p>The living colonies were cream with magenta tints in some parts of the colony. Polyps were dark green to brown, brown pinnules, white oral disk and white line that continues along the tentacles (Figure <xref ref-type="fig" rid="F26">26A–B</xref>)</p></tp:treatment-sec><tp:treatment-sec sec-type="Distribution"><title>Distribution.</title><p>Red Sea, East Africa, Oman Sea, Arabian Sea, Persian Gulf.</p></tp:treatment-sec><tp:treatment-sec><!--Section generated to contain objects referenced in tp:taxon-treatment.--><fig id="F2" position="float" orientation="portrait"><label>Figure 2.</label><caption><p>Colonies of <italic><tp:taxon-name><tp:taxon-name-part taxon-name-part-type="genus">Briareum</tp:taxon-name-part></tp:taxon-name></italic>: <bold>A–D</bold> <italic><tp:taxon-name><tp:taxon-name-part taxon-name-part-type="genus">Briareum</tp:taxon-name-part> <tp:taxon-name-part taxon-name-part-type="species">cylindrum</tp:taxon-name-part></tp:taxon-name></italic> <bold>A</bold> <named-content xmlns:xlink="http://www.w3.org/1999/xlink" content-type="dwc:institutional_code" xlink:type="simple">RMNH</named-content> Coel. 34193 (holotype) <bold>B</bold> <named-content xmlns:xlink="http://www.w3.org/1999/xlink" content-type="dwc:institutional_code" xlink:type="simple">RMNH</named-content> Coel. 13747 <bold>C</bold> <named-content xmlns:xlink="http://www.w3.org/1999/xlink" content-type="dwc:institutional_code" xlink:type="simple">RMNH</named-content> Coel. 32569 <bold>D</bold> <named-content xmlns:xlink="http://www.w3.org/1999/xlink" content-type="dwc:institutional_code" xlink:type="simple">RMNH</named-content> Coel. 41443 <bold>E–F</bold> <italic><tp:taxon-name><tp:taxon-name-part taxon-name-part-type="genus">Briareum</tp:taxon-name-part> <tp:taxon-name-part taxon-name-part-type="species">hamrum</tp:taxon-name-part></tp:taxon-name></italic> <bold>E</bold> <named-content xmlns:xlink="http://www.w3.org/1999/xlink" content-type="dwc:institutional_code" xlink:type="simple">RMNH</named-content> Coel. 6809 <bold>F</bold> <named-content xmlns:xlink="http://www.w3.org/1999/xlink" content-type="dwc:institutional_code" xlink:type="simple">RMNH</named-content> Coel. 41407. Scale bars: 1 cm.</p></caption><graphic xmlns:xlink="http://www.w3.org/1999/xlink" xlink:href="zookeys-557-001-g002.jpg" position="float" orientation="portrait" xlink:type="simple" id="oo_75133.jpg"/></fig><fig id="F26" position="float" orientation="portrait"><label>Figure 26.</label><caption><p>
          <bold>A–B</bold> <italic><tp:taxon-name><tp:taxon-name-part taxon-name-part-type="genus">Briareum</tp:taxon-name-part> <tp:taxon-name-part taxon-name-part-type="species">hamrum</tp:taxon-name-part></tp:taxon-name></italic> (Gohar, 1948) <bold>A</bold> Colony <bold>B</bold> close-up of tentacles <bold>C–D</bold> <italic><tp:taxon-name><tp:taxon-name-part taxon-name-part-type="genus">Briareum</tp:taxon-name-part> <tp:taxon-name-part taxon-name-part-type="species">stechei</tp:taxon-name-part></tp:taxon-name></italic> (Kükenthal, 1908) <bold>C</bold> Colony <bold>D</bold> close-up of tentacles <bold>E–F</bold> <italic><tp:taxon-name><tp:taxon-name-part taxon-name-part-type="genus">Briareum</tp:taxon-name-part> <tp:taxon-name-part taxon-name-part-type="species">violaceum</tp:taxon-name-part></tp:taxon-name></italic> (Quoy &amp; Gaimard, 1833) <bold>E</bold> Colony <bold>F</bold> close-up of tentacles.</p></caption><graphic xmlns:xlink="http://www.w3.org/1999/xlink" xlink:href="zookeys-557-001-g026.jpg" position="float" orientation="portrait" xlink:type="simple" id="oo_75157.jpg"/></fig></tp:treatment-sec><ref-list><ref id="B54"><mixed-citation xmlns:xlink="http://www.w3.org/1999/xlink" xlink:type="simple">
          <person-group><name name-style="western"><surname>Thomson</surname><given-names>JA</given-names></name><name name-style="western"><surname>Henderson</surname><given-names>WD</given-names></name></person-group> (<year>1906</year>) <article-title>The marine fauna of Zanzibar British East Africa, from collections made by Cyril Crossland, M.A., B.Sc., F.Z.S., in the years 1901 and 1902. Alcyonaria.</article-title> <source>Proceedings of the Zoological Society of London</source> <volume>1</volume>: <fpage>393</fpage>–<lpage>443</lpage>.</mixed-citation></ref><ref id="B56"><mixed-citation xmlns:xlink="http://www.w3.org/1999/xlink" xlink:type="simple">
          <person-group><name name-style="western"><surname>Tixier-Durivault</surname><given-names>A</given-names></name></person-group> (<year>1966</year>) <article-title>Octocoralliaires de Madagascar et des îles avoisinantes.</article-title> <source>Faune Madagascar</source> <volume>21</volume>: <fpage>1</fpage>–<lpage>456</lpage>.</mixed-citation></ref><ref id="B51"><mixed-citation xmlns:xlink="http://www.w3.org/1999/xlink" xlink:type="simple">
          <person-group><name name-style="western"><surname>Stiasny</surname><given-names>G</given-names></name></person-group> (<year>1937</year>) <article-title>Die <tp:taxon-name><tp:taxon-name-part taxon-name-part-type="order">Gorgonacea</tp:taxon-name-part></tp:taxon-name> der Siboga Expedition. Supplement II. Revision der Scleraxonia mit Ausschluss der <tp:taxon-name><tp:taxon-name-part taxon-name-part-type="family">Melitodidae</tp:taxon-name-part></tp:taxon-name> und <tp:taxon-name><tp:taxon-name-part taxon-name-part-type="family">Coralliidae</tp:taxon-name-part></tp:taxon-name>.</article-title> <source>Siboga Expedition Monograph</source> <volume>13d</volume>(<issue>8</issue>): <fpage>1</fpage>–<lpage>138</lpage>.</mixed-citation></ref><ref id="B62"><mixed-citation xmlns:xlink="http://www.w3.org/1999/xlink" xlink:type="simple">
          <person-group><name name-style="western"><surname>Verseveldt</surname><given-names>J</given-names></name></person-group> (<year>1970</year>) <article-title>Report on some <tp:taxon-name><tp:taxon-name-part taxon-name-part-type="subclass">Octocorallia</tp:taxon-name-part></tp:taxon-name> (alcyonacea) from the northern Red Sea.</article-title> <source>Israel Journal of Zoology</source> <volume>19</volume>: <fpage>209</fpage>–<lpage>229</lpage>.</mixed-citation></ref><ref id="B1"><mixed-citation xmlns:xlink="http://www.w3.org/1999/xlink" xlink:type="simple">
          <person-group><name name-style="western"><surname>Alderslade</surname><given-names>P</given-names></name></person-group> (<year>2000</year>) <article-title>Four new genera of soft corals (<tp:taxon-name><tp:taxon-name-part taxon-name-part-type="phylum">Coelenterata</tp:taxon-name-part></tp:taxon-name>: <tp:taxon-name><tp:taxon-name-part taxon-name-part-type="subclass">Octocorallia</tp:taxon-name-part></tp:taxon-name>), with notes on the classification of some established taxa.</article-title> <source>Zoologische Mededelingen</source>, <publisher-loc>Leiden</publisher-loc> <volume>74</volume>(<issue>16</issue>): <fpage>237</fpage>–<lpage>249</lpage>.</mixed-citation></ref><ref id="B8"><mixed-citation xmlns:xlink="http://www.w3.org/1999/xlink" xlink:type="simple">
          <person-group><name name-style="western"><surname>Benayahu</surname><given-names>Y</given-names></name><name name-style="western"><surname>Shlagman</surname><given-names>A</given-names></name><name name-style="western"><surname>Schleyer</surname><given-names>MH</given-names></name></person-group> (<year>2003</year>) <article-title>Corals of the South-west Indian Ocean: VI. The <tp:taxon-name><tp:taxon-name-part taxon-name-part-type="order">Alcyonacea</tp:taxon-name-part></tp:taxon-name> (<tp:taxon-name><tp:taxon-name-part taxon-name-part-type="subclass">Octocorallia</tp:taxon-name-part></tp:taxon-name>) of Mozambique, with a discussion on soft coral distribution on south equatorial East African reefs.</article-title> <source>Zoologische Verhandelingen Leiden</source> <volume>345</volume>: <fpage>49</fpage>–<lpage>57</lpage>.</mixed-citation></ref><ref id="B2"><mixed-citation xmlns:xlink="http://www.w3.org/1999/xlink" xlink:type="simple">
          <person-group><name name-style="western"><surname>Alderslade</surname><given-names>P</given-names></name><name name-style="western"><surname>McFadden</surname><given-names>CS</given-names></name></person-group> (<year>2007</year>) <article-title>Pinnule-less polyps: a new genus and new species of Indo-Pacific <tp:taxon-name><tp:taxon-name-part taxon-name-part-type="family">Clavulariidae</tp:taxon-name-part></tp:taxon-name> and validation of the soft coral genus <italic><tp:taxon-name><tp:taxon-name-part taxon-name-part-type="genus">Acrossota</tp:taxon-name-part></tp:taxon-name></italic> and the family <tp:taxon-name><tp:taxon-name-part taxon-name-part-type="family">Acrossotidae</tp:taxon-name-part></tp:taxon-name> (<tp:taxon-name><tp:taxon-name-part taxon-name-part-type="phylum">Coelenterata</tp:taxon-name-part></tp:taxon-name>: <tp:taxon-name><tp:taxon-name-part taxon-name-part-type="subclass">Octocorallia</tp:taxon-name-part></tp:taxon-name>).</article-title> <source>Zootaxa</source> <volume>1400</volume>: <fpage>27</fpage>–<lpage>44</lpage>.</mixed-citation></ref><ref id="B19"><mixed-citation xmlns:xlink="http://www.w3.org/1999/xlink" xlink:type="simple">
          <person-group><name name-style="western"><surname>Gohar</surname><given-names>HAF</given-names></name></person-group> (<year>1948</year>) <article-title>A description and some biological studies of a new alcyonarian species <italic><tp:taxon-name><tp:taxon-name-part taxon-name-part-type="genus">Clavularia</tp:taxon-name-part> <tp:taxon-name-part taxon-name-part-type="species">hamra</tp:taxon-name-part></tp:taxon-name></italic> Gohar.</article-title> <source>Publications of the Marine Biological Station of Al-Ghardaqa (Red Sea)</source> <volume>6</volume>: <fpage>3</fpage>–<lpage>33</lpage>.</mixed-citation></ref><ref id="B46"><mixed-citation xmlns:xlink="http://www.w3.org/1999/xlink" xlink:type="simple">
          <person-group><name name-style="western"><surname>Samimi-Namin</surname><given-names>K</given-names></name><name name-style="western"><surname>van Ofwegen</surname><given-names>LP</given-names></name></person-group> (<year>2009</year>) <article-title>Some shallow water octocorals (<tp:taxon-name><tp:taxon-name-part taxon-name-part-type="phylum">Coelenterata</tp:taxon-name-part></tp:taxon-name>: <tp:taxon-name><tp:taxon-name-part taxon-name-part-type="class">Anthozoa</tp:taxon-name-part></tp:taxon-name>) of the Persian Gulf.</article-title> <source>Zootaxa</source> <volume>2058</volume>: <fpage>1</fpage>–<lpage>52</lpage>.</mixed-citation></ref><ref id="B47"><mixed-citation xmlns:xlink="http://www.w3.org/1999/xlink" xlink:type="simple">
          <person-group><name name-style="western"><surname>Samimi-Namin</surname><given-names>K</given-names></name><name name-style="western"><surname>van Ofwegen</surname><given-names>L</given-names></name></person-group> (<year>2012</year>) <article-title>The Octocoral Fauna of the Gulf.</article-title> In: <person-group><name name-style="western"><surname>Riegl</surname><given-names>BM</given-names></name><name name-style="western"><surname>Purkis</surname><given-names>SJ</given-names></name></person-group> (<role>Eds</role>) <issue-title>Coral Reefs of the Gulf: adaptation to climatic extremes.</issue-title> <source>Springer Netherlands</source>, <fpage>225</fpage>–<lpage>252</lpage>. doi: <ext-link xlink:type="simple" ext-link-type="doi" xlink:href="10.1007/978-94-007-3008-3_12">10.1007/978-94-007-3008-3_12</ext-link></mixed-citation></ref></ref-list></tp:taxon-treatment>
