# Supplementary material for: Overview of the genus Briareum (Cnidaria, Octocorallia, Briareidae) in the Indo-Pacific, with the description of a new species
Source: Zookeys. 2016 Jan 28;(557):1–44. doi: 10.3897/zookeys.557.6298 (PMC4740834; doi:10.3897/zookeys.557.6298)
Supplement: XML Treatment for Briareum stechei [file zookeys.557.6298-treatment5.xml]

<!DOCTYPE tp:taxon-treatment
  PUBLIC "-//TaxonX//DTD Taxonomic Treatment Publishing DTD v0 20100105//EN" "tax-treatment-NSO.dtd">
<tp:taxon-treatment xmlns:tp="http://www.plazi.org/taxpub"><tp:treatment-meta><kwd-group><label>Taxon classification</label><kwd><named-content content-type="kingdom">Animalia</named-content></kwd><kwd><named-content content-type="order">Alcyonacea</named-content></kwd><kwd><named-content content-type="family">Briareidae</named-content></kwd></kwd-group><mixed-citation publication-type="journal"><person-group><name><surname>Samimi-Namin</surname><given-names>Kaveh</given-names></name><name><surname>van Ofwegen</surname><given-names>Leen P.</given-names></name></person-group><article-title>Overview of the genus <italic><tp:taxon-name><tp:taxon-name-part taxon-name-part-type="genus">Briareum</tp:taxon-name-part></tp:taxon-name></italic> (<tp:taxon-name><tp:taxon-name-part taxon-name-part-type="phylum">Cnidaria</tp:taxon-name-part></tp:taxon-name>, <tp:taxon-name><tp:taxon-name-part taxon-name-part-type="subclass">Octocorallia</tp:taxon-name-part></tp:taxon-name>, <tp:taxon-name><tp:taxon-name-part taxon-name-part-type="family">Briareidae</tp:taxon-name-part></tp:taxon-name>) in the Indo-Pacific, with the description of a new species</article-title><source>Zookeys</source><day>28</day><month>1</month><year>2016</year><volume>2016</volume><issue>557</issue><fpage>1</fpage><lpage>44</lpage><pub-id pub-id-type="doi">10.3897/zookeys.557.6298</pub-id></mixed-citation></tp:treatment-meta><tp:nomenclature><tp:taxon-name>
            <tp:taxon-name-part taxon-name-part-type="genus">Briareum</tp:taxon-name-part>
            <tp:taxon-name-part taxon-name-part-type="species">stechei</tp:taxon-name-part>
          </tp:taxon-name><tp:taxon-authority>(Kükenthal, 1908)</tp:taxon-authority><xref ref-type="fig" rid="F11">Figures 11C–G</xref><xref ref-type="fig" rid="F12">, 12</xref><xref ref-type="fig" rid="F13">, 13</xref><xref ref-type="fig" rid="F14">, 14</xref><xref ref-type="fig" rid="F15">, 15</xref><xref ref-type="fig" rid="F16">, 16</xref><xref ref-type="fig" rid="F17">, 17</xref><xref ref-type="fig" rid="F18">, 18</xref><xref ref-type="fig" rid="F26">, 26C–D</xref><tp:nomenclature-citation-list><tp:nomenclature-citation><tp:taxon-name>
                <tp:taxon-name-part taxon-name-part-type="genus">Erythropodium</tp:taxon-name-part> <tp:taxon-name-part taxon-name-part-type="species">stechei</tp:taxon-name-part></tp:taxon-name><comment>Kükenthal, 1908: 19 (Banda); 1919: 38.</comment></tp:nomenclature-citation><tp:nomenclature-citation><tp:taxon-name>
                <tp:taxon-name-part taxon-name-part-type="genus">Suberia</tp:taxon-name-part> <tp:taxon-name-part taxon-name-part-type="species">excavata</tp:taxon-name-part></tp:taxon-name><comment>Nutting, 1911: 14, pl. 3 fig. 2, 2a, pl. 11 fig. 4 (Ambon).</comment></tp:nomenclature-citation><tp:nomenclature-citation><tp:taxon-name>
                <tp:taxon-name-part taxon-name-part-type="genus">Solenopodium</tp:taxon-name-part> <tp:taxon-name-part taxon-name-part-type="species">excavatum</tp:taxon-name-part></tp:taxon-name><comment>; <xref ref-type="bibr" rid="B30">Kükenthal 1919</xref>: 42; <xref ref-type="bibr" rid="B31">1924</xref>: 13; <xref ref-type="bibr" rid="B51">Stiasny 1937</xref>: 12, Pl. 1 figs 4–5, fig. C (re-examination type); <xref ref-type="bibr" rid="B60">Verseveldt 1940</xref>: 32–37.</comment></tp:nomenclature-citation><tp:nomenclature-citation><tp:taxon-name>
                <tp:taxon-name-part taxon-name-part-type="genus">Solenopodium</tp:taxon-name-part> <tp:taxon-name-part taxon-name-part-type="species">stechei</tp:taxon-name-part> <tp:taxon-name-part taxon-name-part-type="infraspecific-rank">var.</tp:taxon-name-part> <tp:taxon-name-part taxon-name-part-type="variety">novaepommeraniae</tp:taxon-name-part></tp:taxon-name><comment>Kükenthal, 1919: 901 (New Britain); 1924: 13.</comment></tp:nomenclature-citation><tp:nomenclature-citation><tp:taxon-name>
                <tp:taxon-name-part taxon-name-part-type="genus">Solenopodium</tp:taxon-name-part> <tp:taxon-name-part taxon-name-part-type="species">stechei</tp:taxon-name-part></tp:taxon-name><comment>; <xref ref-type="bibr" rid="B3">Aurivillius 1931</xref>: 9 (Timor); <xref ref-type="bibr" rid="B51">Stiasny 1937</xref>: 17, pl. 1 figs 1–3, fig. E (re-examination syntype <named-content xmlns:xlink="http://www.w3.org/1999/xlink" content-type="dwc:institutional_code" xlink:type="simple">ZMB</named-content> 5828); <xref ref-type="bibr" rid="B32">Macfadyen 1936</xref>: 67 (Australia); <xref ref-type="bibr" rid="B57">Tixier-Durivault 1970</xref>: 325 (New Caledonia).</comment></tp:nomenclature-citation><tp:nomenclature-citation><tp:taxon-name>
                <tp:taxon-name-part taxon-name-part-type="genus">Briareum</tp:taxon-name-part> <tp:taxon-name-part taxon-name-part-type="species">excavatum</tp:taxon-name-part></tp:taxon-name><comment>; <xref ref-type="bibr" rid="B6">Benayahu 1997</xref>: 238 (Guam); <xref ref-type="bibr" rid="B16">Erhardt and Baensch 2000</xref>: 220 (life image, <named-content xmlns:xlink="http://www.w3.org/1999/xlink" content-type="dwc:institutional_code" xlink:type="simple">RMNH</named-content> Coel. 24018); <xref ref-type="bibr" rid="B9">Benayahu et al. 2004</xref>: 551, fig. 3 (Taiwan).</comment></tp:nomenclature-citation><tp:nomenclature-citation><tp:taxon-name>
                <tp:taxon-name-part taxon-name-part-type="genus">Briareum</tp:taxon-name-part> <tp:taxon-name-part taxon-name-part-type="species">stechei</tp:taxon-name-part></tp:taxon-name><comment>; <xref ref-type="bibr" rid="B20">Grasshoff 1999</xref>: 6, fig. 5 (New Caledonia).</comment></tp:nomenclature-citation><tp:nomenclature-citation><tp:taxon-name>
                <tp:taxon-name-part taxon-name-part-type="genus">Briaeum</tp:taxon-name-part>
              </tp:taxon-name><comment>[sic] <italic><tp:taxon-name><tp:taxon-name-part taxon-name-part-type="species">excavatum</tp:taxon-name-part></tp:taxon-name></italic><xref ref-type="bibr" rid="B7">Benayahu 2002</xref>: 20 (Ryukyu Archipelago, Japan).</comment></tp:nomenclature-citation><tp:nomenclature-citation><tp:taxon-name>
                <tp:taxon-name-part taxon-name-part-type="genus">Briareum</tp:taxon-name-part> <tp:taxon-name-part taxon-name-part-type="uncertainty-rank">cf.</tp:taxon-name-part> <tp:taxon-name-part taxon-name-part-type="species">stechei</tp:taxon-name-part></tp:taxon-name><comment>; <xref ref-type="bibr" rid="B2">Alderslade and McFadden 2007</xref>: 41, fig. 10B.</comment></tp:nomenclature-citation></tp:nomenclature-citation-list></tp:nomenclature><tp:treatment-sec sec-type="material"><title>Material examined.</title><p>
            <named-content xmlns:xlink="http://www.w3.org/1999/xlink" content-type="dwc:institutional_code" xlink:type="simple">ZMB</named-content> 5828, holotype <italic><tp:taxon-name><tp:taxon-name-part taxon-name-part-type="genus">Erythropodium</tp:taxon-name-part> <tp:taxon-name-part taxon-name-part-type="species">stechei</tp:taxon-name-part></tp:taxon-name></italic>: Banda Island (Moluccas), litoral, leg. Steche; <named-content xmlns:xlink="http://www.w3.org/1999/xlink" content-type="dwc:institutional_code" xlink:type="simple">ZMB</named-content> 5816, Ambon (Moluccas), litoral, leg. Steche; <named-content xmlns:xlink="http://www.w3.org/1999/xlink" content-type="dwc:institutional_code" xlink:type="simple">ZMB</named-content> 5016, 5854, holotype <tp:taxon-name><tp:taxon-name-part taxon-name-part-type="genus">Solenopodium</tp:taxon-name-part> <tp:taxon-name-part taxon-name-part-type="species">stechei</tp:taxon-name-part> <tp:taxon-name-part taxon-name-part-type="infraspecific-rank">var.</tp:taxon-name-part> <tp:taxon-name-part taxon-name-part-type="variety">novaepommeraniae</tp:taxon-name-part></tp:taxon-name>, Neupommern, litoral, leg. Schoede; <named-content xmlns:xlink="http://www.w3.org/1999/xlink" content-type="dwc:institutional_code" xlink:type="simple">ZMA</named-content> 3410, syntype <italic><tp:taxon-name><tp:taxon-name-part taxon-name-part-type="genus">Briareum</tp:taxon-name-part> <tp:taxon-name-part taxon-name-part-type="species">excavatum</tp:taxon-name-part></tp:taxon-name></italic>; Siboga Exped. stat. 142, Maluku, anchorage off Laiwui, depth 23 m, Hensen vertical net, tow net, dredge; <named-content xmlns:xlink="http://www.w3.org/1999/xlink" content-type="dwc:institutional_code" xlink:type="simple">ZMA</named-content> 3489, same data as <named-content xmlns:xlink="http://www.w3.org/1999/xlink" content-type="dwc:institutional_code" xlink:type="simple">ZMA</named-content> 3410; <named-content xmlns:xlink="http://www.w3.org/1999/xlink" content-type="dwc:institutional_code" xlink:type="simple">RMNH</named-content> Coel. 5837, Indonesia, Laiwui, Obi Major St. 142 Siboga expedition (id. <italic><tp:taxon-name><tp:taxon-name-part taxon-name-part-type="genus">Solenopodium</tp:taxon-name-part> <tp:taxon-name-part taxon-name-part-type="species">excavatum</tp:taxon-name-part></tp:taxon-name></italic>); <named-content xmlns:xlink="http://www.w3.org/1999/xlink" content-type="dwc:institutional_code" xlink:type="simple">RMNH</named-content> Coel. 18416, Indonesia, Celebes, Westside Samalona, 18 m depth, 18 September 1980, coll. H. Moll (id. <italic><tp:taxon-name><tp:taxon-name-part taxon-name-part-type="genus">Briareum</tp:taxon-name-part> <tp:taxon-name-part taxon-name-part-type="species">excavatum</tp:taxon-name-part></tp:taxon-name></italic>); <named-content xmlns:xlink="http://www.w3.org/1999/xlink" content-type="dwc:institutional_code" xlink:type="simple">RMNH</named-content> Coel. 41416, Indonesian-Dutch Snellius II Exp., Sta. 4.052, NE coast of Sumba, E of Melolo, <named-content xmlns:xlink="http://www.w3.org/1999/xlink" content-type="dwc:verbatimCoordinates" xlink:type="simple">09°55'S, 120°45'E</named-content>, edge of extensive, gently sloping reef flat, SCUBA diving, snorkelling, depth 10–15 m, 13/14 September 1984; <named-content xmlns:xlink="http://www.w3.org/1999/xlink" content-type="dwc:institutional_code" xlink:type="simple">RMNH</named-content> Coel. 41417, Indonesian-Dutch Snellius II Exp., Sta. 4.222, northeast Taka Bone Rate (tiger islands), south of Pulau Tarupa Kecil, rectangular dredge, depth 58 m, <named-content xmlns:xlink="http://www.w3.org/1999/xlink" content-type="dwc:verbatimCoordinates" xlink:type="simple">06°31.5'S, 121°08.0'E</named-content>, sandy bottom with gorgonians antipatharians, sponges, 14 October 1984; <named-content xmlns:xlink="http://www.w3.org/1999/xlink" content-type="dwc:institutional_code" xlink:type="simple">RMNH</named-content> Coel. 41418, Buginesia Progr. <abbrev xmlns:xlink="http://www.w3.org/1999/xlink" content-type="institution" xlink:title="Universitas Hasanuddin, Makassar, Indonesia" xlink:type="simple">UNHAS</abbrev>-<named-content xmlns:xlink="http://www.w3.org/1999/xlink" content-type="dwc:institutional_code" xlink:type="simple">NNM</named-content> 1994/1995, Sta. SUL.SAM S, Indonesia, southwest Sulawesi, Spermonde Archipelago, south of Samalona Isl. (= 7.5 km W of Ujung Pandang = Makassar), <named-content xmlns:xlink="http://www.w3.org/1999/xlink" content-type="dwc:verbatimCoordinates" xlink:type="simple">5°07'S, 119°20'E</named-content>; coral reef; SCUBA diving, 31 May 1994, coll. B.W. Hoeksema; <named-content xmlns:xlink="http://www.w3.org/1999/xlink" content-type="dwc:institutional_code" xlink:type="simple">RMNH</named-content> Coel. 41419, BUN.06, Indonesia, North Sulawesi, Tanjung Totrowitan main coast, steep slope fringing reef, <named-content xmlns:xlink="http://www.w3.org/1999/xlink" content-type="dwc:verbatimCoordinates" xlink:type="simple">01°45'N 124°58.500'E</named-content>, SCUBA diving. 6 May 1998, coll. B.W. Hoeksema and L.P. van Ofwegen; <named-content xmlns:xlink="http://www.w3.org/1999/xlink" content-type="dwc:institutional_code" xlink:type="simple">RMNH</named-content> Coel. 24018, Indonesia, Banda Island, depth 12 m, 30 September 1998, coll. H. Erhardt, dry material, det. L.P. van Ofwegen (id. <italic><tp:taxon-name><tp:taxon-name-part taxon-name-part-type="genus">Briareum</tp:taxon-name-part> <tp:taxon-name-part taxon-name-part-type="species">excavatum</tp:taxon-name-part></tp:taxon-name></italic>); <named-content xmlns:xlink="http://www.w3.org/1999/xlink" content-type="dwc:institutional_code" xlink:type="simple">RMNH</named-content> Coel. 41420–21, RUM.20, Indonesia, Moluccas, Ambon, Hitu, north coast, Hitulama; 20 November 1990, coll. C.J.H.M Fransen; <named-content xmlns:xlink="http://www.w3.org/1999/xlink" content-type="dwc:institutional_code" xlink:type="simple">RMNH</named-content> Coel. 41422, BUN.14, Sta.14: Indonesia, N. Sulawesi, Bunaken Park, NE Bunaken Island, steep slope,<named-content xmlns:xlink="http://www.w3.org/1999/xlink" content-type="dwc:verbatimCoordinates" xlink:type="simple">124°46'30”E 01°36'30”N</named-content>, SCUBA diving. 10. May 1998; Coll. B.W. Hoeksema; <named-content xmlns:xlink="http://www.w3.org/1999/xlink" content-type="dwc:institutional_code" xlink:type="simple">RMNH</named-content> Coel. 41423, CEB.08, Philippines, Cebu Strait, west of Bohol, north side of Cabilao Island, Cabacungan Point, <named-content xmlns:xlink="http://www.w3.org/1999/xlink" content-type="dwc:verbatimCoordinates" xlink:type="simple">9°51.55'N 123°45.95'E</named-content>, reef edge with dense coral cover, overhanging wall with caves, snorkelling and SCUBA diving, 11 November 1999, coll. L.P. van Ofwegen; <named-content xmlns:xlink="http://www.w3.org/1999/xlink" content-type="dwc:institutional_code" xlink:type="simple">RMNH</named-content> Coel. 41424, BER.16, Indonesia, northeast Kalimantan, Berau Islands, Maratua Island, NE-side, <named-content xmlns:xlink="http://www.w3.org/1999/xlink" content-type="dwc:verbatimCoordinates" xlink:type="simple">2°17.487'N 118°35.483'E</named-content>, SCUBA diving, 10 October 2003, depth 28 m, coll. L.P. van Ofwegen and M. Slierings; <named-content xmlns:xlink="http://www.w3.org/1999/xlink" content-type="dwc:institutional_code" xlink:type="simple">RMNH</named-content> Coel. 38607, Sabah, Layang Layang atoll, outer reef on east end of atoll, <named-content xmlns:xlink="http://www.w3.org/1999/xlink" content-type="dwc:verbatimCoordinates" xlink:type="simple">07°22.69'N 113°52.23'E</named-content>, depth 10 m, 13 October 2006 (0CDN 9322–R); <named-content xmlns:xlink="http://www.w3.org/1999/xlink" content-type="dwc:institutional_code" xlink:type="simple">RMNH</named-content> Coel. 39998, Palau, Angaur, northeast side of island, reef sloping 30° to sandy slope below 200 ft., reef top, rock, depth 8 m, <named-content xmlns:xlink="http://www.w3.org/1999/xlink" content-type="dwc:verbatimCoordinates" xlink:type="simple">06°55.36'N 134°08.68'E</named-content>, 21 June 2008 (0CDN9600–T); <named-content xmlns:xlink="http://www.w3.org/1999/xlink" content-type="dwc:institutional_code" xlink:type="simple">RMNH</named-content> Coel. 40023; Palau, SW Islands, Helen Reef lagoon, reef of conservation area main lagoon marker, lagoon patch reef, large with shallower reef area, sand/rubble/coral patches, 16 September 2008, depth 14 m, lagoon Pinnacle, Rock, <named-content xmlns:xlink="http://www.w3.org/1999/xlink" content-type="dwc:verbatimCoordinates" xlink:type="simple">02°52.860'N 131°46.510'E</named-content> (0CDN9778–N); <named-content xmlns:xlink="http://www.w3.org/1999/xlink" content-type="dwc:institutional_code" xlink:type="simple">RMNH</named-content> Coel. 40078, Palau, Velasco Reef north of Kayangel, central ‘lagoon’ area; pinnacle/large patch reef 15 m depth in mid ‘lagoon’ of Velasco reef Lagoon pinnacle, rock depth 15 m, <named-content xmlns:xlink="http://www.w3.org/1999/xlink" content-type="dwc:verbatimCoordinates" xlink:type="simple">08°17.290'N 134°38.200'E</named-content>; 26 June 2009 (0CDN9988–Q); <named-content xmlns:xlink="http://www.w3.org/1999/xlink" content-type="dwc:institutional_code" xlink:type="simple">RMNH</named-content> Coel. 41425, Exp. Indonesia, Ternate – Halmahera. 2009, TER.15, Indonesia, Halmahera, Tidore, Cobo, <named-content xmlns:xlink="http://www.w3.org/1999/xlink" content-type="dwc:verbatimCoordinates" xlink:type="simple">0°45.312'N 127°24.397'E</named-content>, 01 November 2009; <named-content xmlns:xlink="http://www.w3.org/1999/xlink" content-type="dwc:institutional_code" xlink:type="simple">RMNH</named-content> Coel. 40884, PAL.168, Republic of Palau, Koror, Wonder Channel, <named-content xmlns:xlink="http://www.w3.org/1999/xlink" content-type="dwc:verbatimCoordinates" xlink:type="simple">7°10.869'N 134°21.612'E</named-content>, depth 19.6 m, 21 May 2010, coll. C.S. McFadden; <named-content xmlns:xlink="http://www.w3.org/1999/xlink" content-type="dwc:institutional_code" xlink:type="simple">RMNH</named-content> Coel. 40885, PAL.173, Republic of Palau, Koror, Wonder Channel, <named-content xmlns:xlink="http://www.w3.org/1999/xlink" content-type="dwc:verbatimCoordinates" xlink:type="simple">7°10.869'N, 134°21.612'E</named-content>, depth 18.8 m, 21 May 2010, coll. C.S. McFadden; <named-content xmlns:xlink="http://www.w3.org/1999/xlink" content-type="dwc:institutional_code" xlink:type="simple">RMNH</named-content> Coel. 40886, PAL.218, Republic of Palau, Koror, Pinchers, <named-content xmlns:xlink="http://www.w3.org/1999/xlink" content-type="dwc:verbatimCoordinates" xlink:type="simple">7°20.402'N 134°25.682'E</named-content>, depth 7.3 m, 22 May 2010, coll. C.S. McFadden; <named-content xmlns:xlink="http://www.w3.org/1999/xlink" content-type="dwc:institutional_code" xlink:type="simple">RMNH</named-content> Coel. 40887, PAL.314, Republic of Palau, Koror, Turtle Cove, <named-content xmlns:xlink="http://www.w3.org/1999/xlink" content-type="dwc:verbatimCoordinates" xlink:type="simple">7°05.078'N 134°15.730'E</named-content>, depth 52 m, 24 May 2010, coll. C.S. McFadden; <named-content xmlns:xlink="http://www.w3.org/1999/xlink" content-type="dwc:institutional_code" xlink:type="simple">RMNH</named-content> Coel. 41445, CEB.05, Philippines, Cebu Strait, W of Bohol, west side of Cabilao Island, south side fish sanctuary, <named-content xmlns:xlink="http://www.w3.org/1999/xlink" content-type="dwc:verbatimCoordinates" xlink:type="simple">9°52.60'N 123°45.61'E</named-content>, dense algae-covered reef flat to 4 m, vertical wall with caves to 45 m, SCUBA diving, 8 November 1999, coll. L.P. van Ofwegen; <named-content xmlns:xlink="http://www.w3.org/1999/xlink" content-type="dwc:institutional_code" xlink:type="simple">RMNH</named-content> Coel. 41448, BER.03, Indonesia, northeast Kalimantan, Berau Islands, Derawan Island, southern side (jetty Derawan Dive Resort), <named-content xmlns:xlink="http://www.w3.org/1999/xlink" content-type="dwc:verbatimCoordinates" xlink:type="simple">2°17.055'N 118°14.813'E</named-content>, SCUBA diving, 22 October 2003, depth 20 m, coll. L.P. van Ofwegen and M. Slierings; <named-content xmlns:xlink="http://www.w3.org/1999/xlink" content-type="dwc:institutional_code" xlink:type="simple">RMNH</named-content> Coel. 41615, TER.32, Indonesia, Pulau Pulau Gura Ici, east Pulau Gura Ici, <named-content xmlns:xlink="http://www.w3.org/1999/xlink" content-type="dwc:verbatimCoordinates" xlink:type="simple">0°1.288'S, 127°14.287'E</named-content>, 10 November 2009, depth 18 m, coll. B.T. Reijnen.</p></tp:treatment-sec><tp:treatment-sec sec-type="Diagnosis"><title>Diagnosis.</title><p>Cortex with straight or bent spindles with simple or complex tubercles mostly arranged in transverse rows (Figure <xref ref-type="fig" rid="F12">12A</xref>). These cortex sclerites are 0.10–0.75 mm long. The medulla additionally has branched bodies with simple or complex tubercles (Figure <xref ref-type="fig" rid="F12">12B</xref>). These sclerites are slightly shorter, up to 0.60 mm long. Sclerites of surface layer colourless, interior sclerites magenta.</p><fig id="F12" position="float" orientation="portrait"><label>Figure 12.</label><caption><p>
          <italic><tp:taxon-name><tp:taxon-name-part taxon-name-part-type="genus">Briareum</tp:taxon-name-part> <tp:taxon-name-part taxon-name-part-type="species">stechei</tp:taxon-name-part></tp:taxon-name></italic> (Kükenthal, 1908), <named-content xmlns:xlink="http://www.w3.org/1999/xlink" content-type="dwc:institutional_code" xlink:type="simple">ZMB</named-content> 5828, holotype; <bold>A</bold> cortex sclerites <bold>B</bold> medullar sclerites.</p></caption><graphic xmlns:xlink="http://www.w3.org/1999/xlink" xlink:href="zookeys-557-001-g012.jpg" position="float" orientation="portrait" xlink:type="simple" id="oo_75143.jpg"/></fig><!--PageBreak--><!--PageBreak--><!--PageBreak--><!--PageBreak--><!--PageBreak--><!--PageBreak--><!--PageBreak--><!--PageBreak--></tp:treatment-sec><tp:treatment-sec sec-type="Remarks"><title>Remarks.</title><p>The sclerites are most like those of <italic><tp:taxon-name><tp:taxon-name-part taxon-name-part-type="genus">Briareum</tp:taxon-name-part> <tp:taxon-name-part taxon-name-part-type="species">violaceum</tp:taxon-name-part></tp:taxon-name></italic> but in that species many spindles are longer than the longest of <italic><tp:taxon-name><tp:taxon-name-part taxon-name-part-type="genus">Briareum</tp:taxon-name-part> <tp:taxon-name-part taxon-name-part-type="species">stechei</tp:taxon-name-part></tp:taxon-name></italic>.</p><p>
            <xref ref-type="bibr" rid="B39">Nutting (1911)</xref> apparently was not aware of Kükenthal’s earlier (<xref ref-type="bibr" rid="B27">1908</xref>) description of <italic><tp:taxon-name><tp:taxon-name-part taxon-name-part-type="genus">Erythropodium</tp:taxon-name-part> <tp:taxon-name-part taxon-name-part-type="species">stechei</tp:taxon-name-part></tp:taxon-name></italic>; actually, at first he did not compare his new species with any previously described one. Later, <xref ref-type="bibr" rid="B30">Kükenthal (1919)</xref> noticed the resemblance with his <italic><tp:taxon-name><tp:taxon-name-part taxon-name-part-type="genus">Erythropodium</tp:taxon-name-part> <tp:taxon-name-part taxon-name-part-type="species">stechei</tp:taxon-name-part></tp:taxon-name></italic>, now in the genus <italic><tp:taxon-name><tp:taxon-name-part taxon-name-part-type="genus">Solenopodium</tp:taxon-name-part></tp:taxon-name></italic> Kükenthal, 1916a, and put it in the synonymy of that species with a question mark as he did not re-examine Nutting’s material. <xref ref-type="bibr" rid="B51">Stiasny (1937)</xref> re-examined type material of both <italic><tp:taxon-name><tp:taxon-name-part taxon-name-part-type="genus">Solenopodium</tp:taxon-name-part> <tp:taxon-name-part taxon-name-part-type="species">stechei</tp:taxon-name-part></tp:taxon-name></italic> and <italic><tp:taxon-name><tp:taxon-name-part taxon-name-part-type="genus">Solenopodium</tp:taxon-name-part> <tp:taxon-name-part taxon-name-part-type="species">excavatum</tp:taxon-name-part></tp:taxon-name></italic> and kept them as separate species. According to him, <italic><tp:taxon-name><tp:taxon-name-part taxon-name-part-type="genus">Solenopodium</tp:taxon-name-part> <tp:taxon-name-part taxon-name-part-type="species">excavatum</tp:taxon-name-part></tp:taxon-name></italic> differs in having higher calyces (Figure <xref ref-type="fig" rid="F11">11G</xref>), and by lacking calyx sclerites and “dendritic” sclerites in the interior. <xref ref-type="bibr" rid="B60">Verseveldt (1940</xref>: 37) was the last to compare these two species and noted no less than six aspects of difference between them, however, he did not re-examine the type material of <italic><tp:taxon-name><tp:taxon-name-part taxon-name-part-type="genus">Briareum</tp:taxon-name-part> <tp:taxon-name-part taxon-name-part-type="species">stechei</tp:taxon-name-part></tp:taxon-name></italic>. We present sclerites images of the types of the two species (Figures <xref ref-type="fig" rid="F12">12</xref>–<xref ref-type="fig" rid="F13">13</xref>). We consider the differences mentioned by previous authors as intraspecific variation, similar to that as observed in <italic><tp:taxon-name><tp:taxon-name-part taxon-name-part-type="genus">Briareum</tp:taxon-name-part> <tp:taxon-name-part taxon-name-part-type="species">hamrum</tp:taxon-name-part></tp:taxon-name></italic>, and therefore we synonymize <italic><tp:taxon-name><tp:taxon-name-part taxon-name-part-type="genus">Briareum</tp:taxon-name-part> <tp:taxon-name-part taxon-name-part-type="species">excavatum</tp:taxon-name-part></tp:taxon-name></italic> with <italic><tp:taxon-name><tp:taxon-name-part taxon-name-part-type="genus">Briareum</tp:taxon-name-part> <tp:taxon-name-part taxon-name-part-type="species">stechei</tp:taxon-name-part></tp:taxon-name></italic>.</p><p>
            <xref ref-type="bibr" rid="B27">Kükenthal (1908)</xref> described <italic><tp:taxon-name><tp:taxon-name-part taxon-name-part-type="genus">Erythropodium</tp:taxon-name-part> <tp:taxon-name-part taxon-name-part-type="species">stechei</tp:taxon-name-part></tp:taxon-name></italic> from Banda only. In the Berlin Museum, <named-content xmlns:xlink="http://www.w3.org/1999/xlink" content-type="dwc:institutional_code" xlink:type="simple">ZMB</named-content> 5828 (Fig. <xref ref-type="fig" rid="F11">11C</xref>), material from Banda, and <named-content xmlns:xlink="http://www.w3.org/1999/xlink" content-type="dwc:institutional_code" xlink:type="simple">ZMB</named-content> 5816 (Figure <xref ref-type="fig" rid="F11">11D</xref>), material from Ambon, are present, both labelled type. It looks like these specimens represent the same material. It is puzzling to us why Ambon is now mentioned as the locality of <named-content xmlns:xlink="http://www.w3.org/1999/xlink" content-type="dwc:institutional_code" xlink:type="simple">ZMB</named-content> 5816.</p><fig id="F13" position="float" orientation="portrait"><label>Figure 13.</label><caption><p>
          <italic><tp:taxon-name><tp:taxon-name-part taxon-name-part-type="genus">Briareum</tp:taxon-name-part> <tp:taxon-name-part taxon-name-part-type="species">stechei</tp:taxon-name-part></tp:taxon-name></italic> (Kükenthal, 1908), <named-content xmlns:xlink="http://www.w3.org/1999/xlink" content-type="dwc:institutional_code" xlink:type="simple">ZMA</named-content> 3410, syntype of <italic><tp:taxon-name><tp:taxon-name-part taxon-name-part-type="genus">Briareum</tp:taxon-name-part> <tp:taxon-name-part taxon-name-part-type="species">excavatum</tp:taxon-name-part></tp:taxon-name></italic>; <bold>A</bold> cortex sclerites <bold>B</bold> medullar sclerites.</p></caption><graphic xmlns:xlink="http://www.w3.org/1999/xlink" xlink:href="zookeys-557-001-g013.jpg" position="float" orientation="portrait" xlink:type="simple" id="oo_75144.jpg"/></fig><p>
            <tp:taxon-name><tp:taxon-name-part taxon-name-part-type="genus">Solenopodium</tp:taxon-name-part> <tp:taxon-name-part taxon-name-part-type="species">stechei</tp:taxon-name-part> <tp:taxon-name-part taxon-name-part-type="infraspecific-rank">var.</tp:taxon-name-part> <tp:taxon-name-part taxon-name-part-type="variety">novaepommeraniae</tp:taxon-name-part></tp:taxon-name> is also represented by two collection numbers in Berlin, <named-content xmlns:xlink="http://www.w3.org/1999/xlink" content-type="dwc:institutional_code" xlink:type="simple">ZMB</named-content> 5016 (Figure <xref ref-type="fig" rid="F11">11E</xref>) and <named-content xmlns:xlink="http://www.w3.org/1999/xlink" content-type="dwc:institutional_code" xlink:type="simple">ZMB</named-content> 5854 (Figure <xref ref-type="fig" rid="F11">11F</xref>), here obviously the original material was split into two.</p></tp:treatment-sec><tp:treatment-sec sec-type="Morphological variation"><title>Morphological variation.</title><p>To show the enormous variation in sclerites we have made <abbrev xmlns:xlink="http://www.w3.org/1999/xlink" xlink:title="scanning electron microscopy" xlink:type="simple">SEM</abbrev> images of two specimens from Palau (<named-content xmlns:xlink="http://www.w3.org/1999/xlink" content-type="dwc:institutional_code" xlink:type="simple">RMNH</named-content> Coel. 40023) collected at the same locality. One of them shows almost smooth spindles (Figs <xref ref-type="fig" rid="F14">14</xref>–<xref ref-type="fig" rid="F15">15</xref>) while the other, like the type, has none at all (Figs <xref ref-type="fig" rid="F16">16</xref>–<xref ref-type="fig" rid="F17">17</xref>). <named-content xmlns:xlink="http://www.w3.org/1999/xlink" content-type="dwc:institutional_code" xlink:type="simple">RMNH</named-content> Coel. 41421 has peculiar bent and smooth sclerites (Figure <xref ref-type="fig" rid="F18">18</xref>).</p><fig id="F14" position="float" orientation="portrait"><label>Figure 14.</label><caption><p>
          <italic><tp:taxon-name><tp:taxon-name-part taxon-name-part-type="genus">Briareum</tp:taxon-name-part> <tp:taxon-name-part taxon-name-part-type="species">stechei</tp:taxon-name-part></tp:taxon-name></italic> (Kükenthal, 1908), <named-content xmlns:xlink="http://www.w3.org/1999/xlink" content-type="dwc:institutional_code" xlink:type="simple">RMNH</named-content> Coel. 40023; <bold>A</bold> sclerites of top calyx <bold>B</bold> cortex sclerites.</p></caption><graphic xmlns:xlink="http://www.w3.org/1999/xlink" xlink:href="zookeys-557-001-g014.jpg" position="float" orientation="portrait" xlink:type="simple" id="oo_75145.jpg"/></fig><fig id="F15" position="float" orientation="portrait"><label>Figure 15.</label><caption><p>
          <italic><tp:taxon-name><tp:taxon-name-part taxon-name-part-type="genus">Briareum</tp:taxon-name-part> <tp:taxon-name-part taxon-name-part-type="species">stechei</tp:taxon-name-part></tp:taxon-name></italic> (Kükenthal, 1908), <named-content xmlns:xlink="http://www.w3.org/1999/xlink" content-type="dwc:institutional_code" xlink:type="simple">RMNH</named-content> Coel. 40023; medullar sclerites.</p></caption><graphic xmlns:xlink="http://www.w3.org/1999/xlink" xlink:href="zookeys-557-001-g015.jpg" position="float" orientation="portrait" xlink:type="simple" id="oo_75146.jpg"/></fig><fig id="F16" position="float" orientation="portrait"><label>Figure 16.</label><caption><p>
          <italic><tp:taxon-name><tp:taxon-name-part taxon-name-part-type="genus">Briareum</tp:taxon-name-part> <tp:taxon-name-part taxon-name-part-type="species">stechei</tp:taxon-name-part></tp:taxon-name></italic> (Kükenthal, 1908), <named-content xmlns:xlink="http://www.w3.org/1999/xlink" content-type="dwc:institutional_code" xlink:type="simple">RMNH</named-content> Coel. 40023; <bold>A</bold> sclerites of top calyx <bold>B</bold> cortex sclerites.</p></caption><graphic xmlns:xlink="http://www.w3.org/1999/xlink" xlink:href="zookeys-557-001-g016.jpg" position="float" orientation="portrait" xlink:type="simple" id="oo_75147.jpg"/></fig><fig id="F17" position="float" orientation="portrait"><label>Figure 17.</label><caption><p>
          <italic><tp:taxon-name><tp:taxon-name-part taxon-name-part-type="genus">Briareum</tp:taxon-name-part> <tp:taxon-name-part taxon-name-part-type="species">stechei</tp:taxon-name-part></tp:taxon-name></italic> (Kükenthal, 1908), <named-content xmlns:xlink="http://www.w3.org/1999/xlink" content-type="dwc:institutional_code" xlink:type="simple">RMNH</named-content> Coel. 40023; medullar sclerites.</p></caption><graphic xmlns:xlink="http://www.w3.org/1999/xlink" xlink:href="zookeys-557-001-g017.jpg" position="float" orientation="portrait" xlink:type="simple" id="oo_75148.jpg"/></fig><fig id="F18" position="float" orientation="portrait"><label>Figure 18.</label><caption><p>
          <italic><tp:taxon-name><tp:taxon-name-part taxon-name-part-type="genus">Briareum</tp:taxon-name-part> <tp:taxon-name-part taxon-name-part-type="species">stechei</tp:taxon-name-part></tp:taxon-name></italic> (Kükenthal, 1908), <named-content xmlns:xlink="http://www.w3.org/1999/xlink" content-type="dwc:institutional_code" xlink:type="simple">RMNH</named-content> 41421; <bold>A</bold> sclerites of top calyx <bold>B</bold> sclerites of coenenchyme.</p></caption><graphic xmlns:xlink="http://www.w3.org/1999/xlink" xlink:href="zookeys-557-001-g018.jpg" position="float" orientation="portrait" xlink:type="simple" id="oo_75149.jpg"/></fig></tp:treatment-sec><tp:treatment-sec sec-type="Distribution"><title>Distribution.</title><p>Coral Triangle, Australia (Low Isles), Guam, Taiwan.</p></tp:treatment-sec><tp:treatment-sec><!--Section generated to contain objects referenced in tp:taxon-treatment.--><fig id="F11" position="float" orientation="portrait"><label>Figure 11.</label><caption><p>
          <bold>A–B</bold> Colonies of <italic><tp:taxon-name><tp:taxon-name-part taxon-name-part-type="genus">Briareum</tp:taxon-name-part> <tp:taxon-name-part taxon-name-part-type="species">hamrum</tp:taxon-name-part></tp:taxon-name></italic>; <bold>A</bold> <named-content xmlns:xlink="http://www.w3.org/1999/xlink" content-type="dwc:institutional_code" xlink:type="simple">RMNH</named-content> Coel. 41409 <bold>B</bold> <named-content xmlns:xlink="http://www.w3.org/1999/xlink" content-type="dwc:institutional_code" xlink:type="simple">RMNH</named-content> Coel. 41410 <bold>C–D</bold> <italic><tp:taxon-name><tp:taxon-name-part taxon-name-part-type="genus">Briareum</tp:taxon-name-part> <tp:taxon-name-part taxon-name-part-type="species">stechei</tp:taxon-name-part></tp:taxon-name></italic> <bold>C</bold> <named-content xmlns:xlink="http://www.w3.org/1999/xlink" content-type="dwc:institutional_code" xlink:type="simple">ZMB</named-content> 5828, holotype of <italic><tp:taxon-name><tp:taxon-name-part taxon-name-part-type="genus">Erythropodium</tp:taxon-name-part> <tp:taxon-name-part taxon-name-part-type="species">stechei</tp:taxon-name-part></tp:taxon-name></italic> <bold>D</bold> <named-content xmlns:xlink="http://www.w3.org/1999/xlink" content-type="dwc:institutional_code" xlink:type="simple">ZMB</named-content> 5816 <bold>E–F</bold> <tp:taxon-name><tp:taxon-name-part taxon-name-part-type="genus">Solenopodium</tp:taxon-name-part> <tp:taxon-name-part taxon-name-part-type="species">stechei</tp:taxon-name-part> <tp:taxon-name-part taxon-name-part-type="infraspecific-rank">var.</tp:taxon-name-part> <tp:taxon-name-part taxon-name-part-type="variety">novaepommeraniae</tp:taxon-name-part></tp:taxon-name> <bold>E</bold> <named-content xmlns:xlink="http://www.w3.org/1999/xlink" content-type="dwc:institutional_code" xlink:type="simple">ZMB</named-content> 5016 <bold>F</bold> <named-content xmlns:xlink="http://www.w3.org/1999/xlink" content-type="dwc:institutional_code" xlink:type="simple">ZMB</named-content> 5854 <bold>G</bold> <named-content xmlns:xlink="http://www.w3.org/1999/xlink" content-type="dwc:institutional_code" xlink:type="simple">ZMA</named-content> 3410, syntype of <italic><tp:taxon-name><tp:taxon-name-part taxon-name-part-type="genus">Briareum</tp:taxon-name-part> <tp:taxon-name-part taxon-name-part-type="species">excavatum</tp:taxon-name-part></tp:taxon-name></italic>. Scale bars: 1 cm.</p></caption><graphic xmlns:xlink="http://www.w3.org/1999/xlink" xlink:href="zookeys-557-001-g011.jpg" position="float" orientation="portrait" xlink:type="simple" id="oo_75142.jpg"/></fig><fig id="F26" position="float" orientation="portrait"><label>Figure 26.</label><caption><p>
          <bold>A–B</bold> <italic><tp:taxon-name><tp:taxon-name-part taxon-name-part-type="genus">Briareum</tp:taxon-name-part> <tp:taxon-name-part taxon-name-part-type="species">hamrum</tp:taxon-name-part></tp:taxon-name></italic> (Gohar, 1948) <bold>A</bold> Colony <bold>B</bold> close-up of tentacles <bold>C–D</bold> <italic><tp:taxon-name><tp:taxon-name-part taxon-name-part-type="genus">Briareum</tp:taxon-name-part> <tp:taxon-name-part taxon-name-part-type="species">stechei</tp:taxon-name-part></tp:taxon-name></italic> (Kükenthal, 1908) <bold>C</bold> Colony <bold>D</bold> close-up of tentacles <bold>E–F</bold> <italic><tp:taxon-name><tp:taxon-name-part taxon-name-part-type="genus">Briareum</tp:taxon-name-part> <tp:taxon-name-part taxon-name-part-type="species">violaceum</tp:taxon-name-part></tp:taxon-name></italic> (Quoy &amp; Gaimard, 1833) <bold>E</bold> Colony <bold>F</bold> close-up of tentacles.</p></caption><graphic xmlns:xlink="http://www.w3.org/1999/xlink" xlink:href="zookeys-557-001-g026.jpg" position="float" orientation="portrait" xlink:type="simple" id="oo_75157.jpg"/></fig></tp:treatment-sec><ref-list><ref id="B30"><mixed-citation xmlns:xlink="http://www.w3.org/1999/xlink" xlink:type="simple">
          <person-group><name name-style="western"><surname>Kükenthal</surname><given-names>W</given-names></name></person-group> (<year>1919</year>) <article-title><tp:taxon-name><tp:taxon-name-part taxon-name-part-type="suborder">Gorgonaria</tp:taxon-name-part></tp:taxon-name>.</article-title> <source>Wissenschaftliche Ergebnisse der Deutschen Tiefsee-Expedition auf dem Dampfer “Valdivia” 1898–1899</source> <volume>13</volume>(<issue>2</issue>): <fpage>1</fpage>–<lpage>946</lpage>.</mixed-citation></ref><ref id="B31"><mixed-citation xmlns:xlink="http://www.w3.org/1999/xlink" xlink:type="simple">
          <person-group><name name-style="western"><surname>Kükenthal</surname><given-names>W</given-names></name></person-group> (<year>1924</year>) <article-title><tp:taxon-name><tp:taxon-name-part taxon-name-part-type="suborder">Gorgonaria</tp:taxon-name-part></tp:taxon-name>.</article-title> <source>Das Tierreich</source> <volume>47</volume>. <publisher-loc>Berlin and Leipzig</publisher-loc>, <size units="page">478 pp</size>.</mixed-citation></ref><ref id="B51"><mixed-citation xmlns:xlink="http://www.w3.org/1999/xlink" xlink:type="simple">
          <person-group><name name-style="western"><surname>Stiasny</surname><given-names>G</given-names></name></person-group> (<year>1937</year>) <article-title>Die <tp:taxon-name><tp:taxon-name-part taxon-name-part-type="order">Gorgonacea</tp:taxon-name-part></tp:taxon-name> der Siboga Expedition. Supplement II. Revision der Scleraxonia mit Ausschluss der <tp:taxon-name><tp:taxon-name-part taxon-name-part-type="family">Melitodidae</tp:taxon-name-part></tp:taxon-name> und <tp:taxon-name><tp:taxon-name-part taxon-name-part-type="family">Coralliidae</tp:taxon-name-part></tp:taxon-name>.</article-title> <source>Siboga Expedition Monograph</source> <volume>13d</volume>(<issue>8</issue>): <fpage>1</fpage>–<lpage>138</lpage>.</mixed-citation></ref><ref id="B60"><mixed-citation xmlns:xlink="http://www.w3.org/1999/xlink" xlink:type="simple">
          <person-group><name name-style="western"><surname>Verseveldt</surname><given-names>J</given-names></name></person-group> (<year>1940</year>) <article-title>Studies on <tp:taxon-name><tp:taxon-name-part taxon-name-part-type="subclass">Octocorallia</tp:taxon-name-part></tp:taxon-name> of the families <tp:taxon-name><tp:taxon-name-part taxon-name-part-type="family">Briareidae</tp:taxon-name-part></tp:taxon-name>, <tp:taxon-name><tp:taxon-name-part taxon-name-part-type="family">Paragorgiidae</tp:taxon-name-part></tp:taxon-name> and <tp:taxon-name><tp:taxon-name-part taxon-name-part-type="family">Anthothelidae</tp:taxon-name-part></tp:taxon-name>.</article-title> <source>Temminckia</source> <volume>5</volume>: <fpage>1</fpage>–<lpage>142</lpage>.</mixed-citation></ref><ref id="B3"><mixed-citation xmlns:xlink="http://www.w3.org/1999/xlink" xlink:type="simple">
          <person-group><name name-style="western"><surname>Aurivillius</surname><given-names>M</given-names></name></person-group> (<year>1931</year>) <article-title>The Gorgonarians from Dr. Sixten Bock’s expedition to Japan and Bonin Islands 1914.</article-title> <source>Kungliga Svenska Vetenskapsakademien Handlingar</source> <volume>3</volume>(<issue>9</issue>) 4: <fpage>1</fpage>–<lpage>337</lpage>.</mixed-citation></ref><ref id="B32"><mixed-citation xmlns:xlink="http://www.w3.org/1999/xlink" xlink:type="simple">
          <person-group><name name-style="western"><surname>MacFadyen</surname><given-names>LMI</given-names></name></person-group> (<year>1936</year>) <article-title>Alcyonaria (Stolonifera, <tp:taxon-name><tp:taxon-name-part taxon-name-part-type="order">Alcyonacea</tp:taxon-name-part></tp:taxon-name>, <tp:taxon-name><tp:taxon-name-part taxon-name-part-type="order">Telestacea</tp:taxon-name-part></tp:taxon-name> and <tp:taxon-name><tp:taxon-name-part taxon-name-part-type="order">Gorgonacea</tp:taxon-name-part></tp:taxon-name>).</article-title> <source>Great Barrier Reef Expedition Scientific Reports</source> <volume>5</volume>(<issue>2</issue>): <fpage>19</fpage>–<lpage>72</lpage>.</mixed-citation></ref><ref id="B57"><mixed-citation xmlns:xlink="http://www.w3.org/1999/xlink" xlink:type="simple">
          <person-group><name name-style="western"><surname>Tixier-Durivault</surname><given-names>A</given-names></name></person-group> (<year>1970</year>) <article-title>Les octocoralliaires de Nouvelle-Calédonie.</article-title> <source>L’Expedition française sur les récifs coralliens de la Nouvelle-Calédonie</source> <volume>4</volume>: <fpage>171</fpage>–<lpage>350</lpage>.</mixed-citation></ref><ref id="B6"><mixed-citation xmlns:xlink="http://www.w3.org/1999/xlink" xlink:type="simple">
          <person-group><name name-style="western"><surname>Benayahu</surname><given-names>Y</given-names></name></person-group> (<year>1997</year>) <article-title>A review of three alcyonacean families (<tp:taxon-name><tp:taxon-name-part taxon-name-part-type="subclass">Octocorallia</tp:taxon-name-part></tp:taxon-name>) from Guam.</article-title> <source>Micronesia</source> <volume>30</volume>(<issue>2</issue>): <fpage>207</fpage>–<lpage>244</lpage>.</mixed-citation></ref><ref id="B16"><mixed-citation xmlns:xlink="http://www.w3.org/1999/xlink" xlink:type="simple">
          <person-group><name name-style="western"><surname>Erhardt</surname><given-names>H</given-names></name><name name-style="western"><surname>Baensch</surname><given-names>HA</given-names></name></person-group> (<year>2000</year>) <source>Meerwasser atls 5: Wirbellose</source>, <fpage>1</fpage>–<lpage>1150</lpage>. <publisher-name>Mergus</publisher-name>, <publisher-loc>Melle, Germany</publisher-loc>.</mixed-citation></ref><ref id="B9"><mixed-citation xmlns:xlink="http://www.w3.org/1999/xlink" xlink:type="simple">
          <person-group><name name-style="western"><surname>Benayahu</surname><given-names>Y</given-names></name><name name-style="western"><surname>Jeng</surname><given-names>M-S</given-names></name><name name-style="western"><surname>Perkol-Finkel</surname><given-names>S</given-names></name><name name-style="western"><surname>Dai</surname><given-names>C-F</given-names></name></person-group> (<year>2004</year>) <article-title>Soft corals (<tp:taxon-name><tp:taxon-name-part taxon-name-part-type="subclass">Octocorallia</tp:taxon-name-part></tp:taxon-name>: <tp:taxon-name><tp:taxon-name-part taxon-name-part-type="order">Alcyonacea</tp:taxon-name-part></tp:taxon-name>) from southern Taiwan. II. Species diversity and distributional Patters.</article-title> <source>Zoological Studies</source> <volume>43</volume>(<issue>3</issue>): <fpage>548</fpage>–<lpage>560</lpage>.</mixed-citation></ref><ref id="B20"><mixed-citation xmlns:xlink="http://www.w3.org/1999/xlink" xlink:type="simple">
          <person-group><name name-style="western"><surname>Grasshoff</surname><given-names>M</given-names></name></person-group> (<year>1999</year>) <article-title>The shallow water gorgonians of New Caledonia and adjacent islands (<tp:taxon-name><tp:taxon-name-part taxon-name-part-type="phylum">Coelenterata</tp:taxon-name-part></tp:taxon-name>: <tp:taxon-name><tp:taxon-name-part taxon-name-part-type="subclass">Octocorallia</tp:taxon-name-part></tp:taxon-name>).</article-title> <source>Senckenbergiana Biologica</source> <volume>78</volume>(<issue>1/2</issue>): <fpage>1</fpage>–<lpage>245</lpage>.</mixed-citation></ref><ref id="B7"><mixed-citation xmlns:xlink="http://www.w3.org/1999/xlink" xlink:type="simple">
          <person-group><name name-style="western"><surname>Benayahu</surname><given-names>Y</given-names></name></person-group> (<year>2002</year>) <article-title>Soft corals (<tp:taxon-name><tp:taxon-name-part taxon-name-part-type="subclass">Octocorallia</tp:taxon-name-part></tp:taxon-name>: <tp:taxon-name><tp:taxon-name-part taxon-name-part-type="order">Alcyonacea</tp:taxon-name-part></tp:taxon-name>) of the southern Ryukyu Archipelago: The families <tp:taxon-name><tp:taxon-name-part taxon-name-part-type="family">Tubiporidae</tp:taxon-name-part></tp:taxon-name>, <tp:taxon-name><tp:taxon-name-part taxon-name-part-type="family">Clavulariidae</tp:taxon-name-part></tp:taxon-name>, <tp:taxon-name><tp:taxon-name-part taxon-name-part-type="family">Alcyoniidae</tp:taxon-name-part></tp:taxon-name> and <tp:taxon-name><tp:taxon-name-part taxon-name-part-type="family">Briareidae</tp:taxon-name-part></tp:taxon-name>.</article-title> <source>Galaxea</source> <volume>4</volume>: <fpage>11</fpage>–<lpage>32</lpage>. doi: <ext-link xlink:type="simple" ext-link-type="doi" xlink:href="10.3755/jcrs.2002.11">10.3755/jcrs.2002.11</ext-link></mixed-citation></ref><ref id="B2"><mixed-citation xmlns:xlink="http://www.w3.org/1999/xlink" xlink:type="simple">
          <person-group><name name-style="western"><surname>Alderslade</surname><given-names>P</given-names></name><name name-style="western"><surname>McFadden</surname><given-names>CS</given-names></name></person-group> (<year>2007</year>) <article-title>Pinnule-less polyps: a new genus and new species of Indo-Pacific <tp:taxon-name><tp:taxon-name-part taxon-name-part-type="family">Clavulariidae</tp:taxon-name-part></tp:taxon-name> and validation of the soft coral genus <italic><tp:taxon-name><tp:taxon-name-part taxon-name-part-type="genus">Acrossota</tp:taxon-name-part></tp:taxon-name></italic> and the family <tp:taxon-name><tp:taxon-name-part taxon-name-part-type="family">Acrossotidae</tp:taxon-name-part></tp:taxon-name> (<tp:taxon-name><tp:taxon-name-part taxon-name-part-type="phylum">Coelenterata</tp:taxon-name-part></tp:taxon-name>: <tp:taxon-name><tp:taxon-name-part taxon-name-part-type="subclass">Octocorallia</tp:taxon-name-part></tp:taxon-name>).</article-title> <source>Zootaxa</source> <volume>1400</volume>: <fpage>27</fpage>–<lpage>44</lpage>.</mixed-citation></ref><ref id="B39"><mixed-citation xmlns:xlink="http://www.w3.org/1999/xlink" xlink:type="simple">
          <person-group><name name-style="western"><surname>Nutting</surname><given-names>CC</given-names></name></person-group> (<year>1911</year>) <article-title>The <tp:taxon-name><tp:taxon-name-part taxon-name-part-type="order">Gorgonacea</tp:taxon-name-part></tp:taxon-name> of the Siboga Expedition VIII. The Scleraxonia.</article-title> <source>Siboga Expedition Monograph</source> <volume>13</volume>(<issue>5</issue>): <fpage>1</fpage>–<lpage>62</lpage>.</mixed-citation></ref><ref id="B27"><mixed-citation xmlns:xlink="http://www.w3.org/1999/xlink" xlink:type="simple">
          <person-group><name name-style="western"><surname>Kükenthal</surname><given-names>W</given-names></name></person-group> (<year>1908</year>) <article-title>Diagnosen neuer Gorgoniden (4. Mitteilung).</article-title> <source>Zoologischer Anzeiger</source> <volume>33</volume>(<issue>1</issue>): <fpage>9</fpage>–<lpage>20</lpage>.</mixed-citation></ref></ref-list></tp:taxon-treatment>
