# Supplementary material for: Overview of the genus Briareum (Cnidaria, Octocorallia, Briareidae) in the Indo-Pacific, with the description of a new species
Source: Zookeys. 2016 Jan 28;(557):1–44. doi: 10.3897/zookeys.557.6298 (PMC4740834; doi:10.3897/zookeys.557.6298)
Supplement: XML Treatment for Briareum violaceum [file zookeys.557.6298-treatment6.xml]

<!DOCTYPE tp:taxon-treatment
  PUBLIC "-//TaxonX//DTD Taxonomic Treatment Publishing DTD v0 20100105//EN" "tax-treatment-NSO.dtd">
<tp:taxon-treatment xmlns:tp="http://www.plazi.org/taxpub"><tp:treatment-meta><kwd-group><label>Taxon classification</label><kwd><named-content content-type="kingdom">Animalia</named-content></kwd><kwd><named-content content-type="order">Alcyonacea</named-content></kwd><kwd><named-content content-type="family">Briareidae</named-content></kwd></kwd-group><mixed-citation publication-type="journal"><person-group><name><surname>Samimi-Namin</surname><given-names>Kaveh</given-names></name><name><surname>van Ofwegen</surname><given-names>Leen P.</given-names></name></person-group><article-title>Overview of the genus <italic><tp:taxon-name><tp:taxon-name-part taxon-name-part-type="genus">Briareum</tp:taxon-name-part></tp:taxon-name></italic> (<tp:taxon-name><tp:taxon-name-part taxon-name-part-type="phylum">Cnidaria</tp:taxon-name-part></tp:taxon-name>, <tp:taxon-name><tp:taxon-name-part taxon-name-part-type="subclass">Octocorallia</tp:taxon-name-part></tp:taxon-name>, <tp:taxon-name><tp:taxon-name-part taxon-name-part-type="family">Briareidae</tp:taxon-name-part></tp:taxon-name>) in the Indo-Pacific, with the description of a new species</article-title><source>Zookeys</source><day>28</day><month>1</month><year>2016</year><volume>2016</volume><issue>557</issue><fpage>1</fpage><lpage>44</lpage><pub-id pub-id-type="doi">10.3897/zookeys.557.6298</pub-id></mixed-citation></tp:treatment-meta><tp:nomenclature><tp:taxon-name>
            <tp:taxon-name-part taxon-name-part-type="genus">Briareum</tp:taxon-name-part>
            <tp:taxon-name-part taxon-name-part-type="species">violaceum</tp:taxon-name-part>
          </tp:taxon-name><tp:taxon-authority>(Quoy &amp; Gaimard, 1833)</tp:taxon-authority><xref ref-type="fig" rid="F19">Figures 19</xref><xref ref-type="fig" rid="F20">, 20</xref><xref ref-type="fig" rid="F21">, 21</xref><xref ref-type="fig" rid="F22">, 22</xref><xref ref-type="fig" rid="F23">, 23</xref><xref ref-type="fig" rid="F24">, 24</xref><xref ref-type="fig" rid="F25">, 25</xref><xref ref-type="fig" rid="F26">, 26E–F</xref><!--PageBreak--><tp:nomenclature-citation-list><tp:nomenclature-citation><tp:taxon-name>
                <tp:taxon-name-part taxon-name-part-type="genus">Clavularia</tp:taxon-name-part> <tp:taxon-name-part taxon-name-part-type="species">violacea</tp:taxon-name-part></tp:taxon-name><comment>Quoy &amp; Gaimard, 1833: 262, pl. 21 figs 13–16 (Solomon Islands).</comment></tp:nomenclature-citation><tp:nomenclature-citation><tp:taxon-name>
                <tp:taxon-name-part taxon-name-part-type="genus">Pachyclavularia</tp:taxon-name-part> <tp:taxon-name-part taxon-name-part-type="species">erecta</tp:taxon-name-part></tp:taxon-name><comment>Roule, 1908: 165, pl. 6 figs 4–5 (Ambon); <xref ref-type="bibr" rid="B53">Thomson and Dean 1931</xref>: 19, pl. 2 figs 4, 8–9, pl. 5 figs 6–7, 9, pl. 16 figs 1–2 (Indonesia); <xref ref-type="bibr" rid="B32">Macfadyen 1936</xref>: 20 (Great Barrier Reef); <xref ref-type="bibr" rid="B25">Imahara 1996</xref>: 19 (Japan).</comment></tp:nomenclature-citation><tp:nomenclature-citation><tp:taxon-name>
                <tp:taxon-name-part taxon-name-part-type="genus">Pachyclavularia</tp:taxon-name-part> <tp:taxon-name-part taxon-name-part-type="species">violacea</tp:taxon-name-part></tp:taxon-name><comment>; <xref ref-type="bibr" rid="B18">Gohar 1940</xref>: 20; <xref ref-type="bibr" rid="B58">Utinomi 1956</xref>: 223 (Bonin Islands), 1959 (Taiwan); <xref ref-type="bibr" rid="B61">Verseveldt 1960</xref>: 211 (Indonesia), <xref ref-type="bibr" rid="B63">1972</xref>: 457 (Marshall Islands); <xref ref-type="bibr" rid="B59">Utinomi 1976</xref>: 3; <xref ref-type="bibr" rid="B5">Benayahu 1995</xref>: 106 (Sesoko Island, Japan); <xref ref-type="bibr" rid="B40">van Ofwegen 1996</xref>: 207 (Bismarck Sea); <xref ref-type="bibr" rid="B25">Imahara 1996</xref>: 19 (Okinawa, Japan).</comment></tp:nomenclature-citation><!--PageBreak--><tp:nomenclature-citation><tp:taxon-name>
                <tp:taxon-name-part taxon-name-part-type="genus">Briareum</tp:taxon-name-part> <tp:taxon-name-part taxon-name-part-type="species">violacea</tp:taxon-name-part></tp:taxon-name><comment>; <xref ref-type="bibr" rid="B7">Benayahu 2002</xref>: 20 (Ryukyu Archipelago, Japan); <xref ref-type="bibr" rid="B9">Benayahu et al. 2004</xref> (South Taiwan).</comment></tp:nomenclature-citation><tp:nomenclature-citation><tp:taxon-name>
                <tp:taxon-name-part taxon-name-part-type="genus">Briareum</tp:taxon-name-part> <tp:taxon-name-part taxon-name-part-type="species">violaceum</tp:taxon-name-part></tp:taxon-name><comment>; <xref ref-type="bibr" rid="B2">Alderslade and McFadden 2007</xref>: 42.</comment></tp:nomenclature-citation><tp:nomenclature-citation><tp:taxon-name>Not <tp:taxon-name-part taxon-name-part-type="genus">Solenopodium</tp:taxon-name-part> <tp:taxon-name-part taxon-name-part-type="species">violaceum</tp:taxon-name-part></tp:taxon-name><comment>Broch &amp; Horridge, 1956: 157 (= <italic><tp:taxon-name><tp:taxon-name-part taxon-name-part-type="genus">Briareum</tp:taxon-name-part> <tp:taxon-name-part taxon-name-part-type="species">hamrum</tp:taxon-name-part></tp:taxon-name></italic>; Red Sea).</comment></tp:nomenclature-citation></tp:nomenclature-citation-list></tp:nomenclature><tp:treatment-sec sec-type="material"><title>Material examined.</title><p>
            <named-content xmlns:xlink="http://www.w3.org/1999/xlink" content-type="dwc:institutional_code" xlink:type="simple">RMNH</named-content> Coel. 38608, Sabah, Layang Layang Atoll, outer reef on east-end of atoll, <named-content xmlns:xlink="http://www.w3.org/1999/xlink" content-type="dwc:verbatimCoordinates" xlink:type="simple">07°22.69'N 113°52.23'E</named-content>, depth 5 m, 13 October 2006 (0CDN 9323–S); <named-content xmlns:xlink="http://www.w3.org/1999/xlink" content-type="dwc:institutional_code" xlink:type="simple">RMNH</named-content> Coel. 40883, PAL.100, 21 May 2010 Palau, Koror, Siaies Tunnel, <named-content xmlns:xlink="http://www.w3.org/1999/xlink" content-type="dwc:verbatimCoordinates" xlink:type="simple">7°18.686'N,134°13.596'E</named-content>, 31 m depth, coll. C.S. McFadden; <named-content xmlns:xlink="http://www.w3.org/1999/xlink" content-type="dwc:institutional_code" xlink:type="simple">RMNH</named-content> Coel. 40001, Palau, Northern Reefs, northwest corner, just east of reef tip, slope, rock, 29 June 2008, depth 20 m, <named-content xmlns:xlink="http://www.w3.org/1999/xlink" content-type="dwc:verbatimCoordinates" xlink:type="simple">07°58.96'N, 134°34.39'E</named-content> (0CDN9611–H); <named-content xmlns:xlink="http://www.w3.org/1999/xlink" content-type="dwc:institutional_code" xlink:type="simple">RMNH</named-content> Coel. 41426, MAL.04 Indonesia, Ambon, Outer bay, south coast northeast of Cape Hahurong, <named-content xmlns:xlink="http://www.w3.org/1999/xlink" content-type="dwc:verbatimCoordinates" xlink:type="simple">03°47'S, 128°06'E</named-content>, calcareous platforms in littoral and shallow sublittoral, rather steep slope with more than 50% coral cover; snorkelling and diving, depth 10–27 m; 6 November 1996, coll. L.P. van Ofwegen; <named-content xmlns:xlink="http://www.w3.org/1999/xlink" content-type="dwc:institutional_code" xlink:type="simple">RMNH</named-content> Coel. 41427, BUN.15, Indonesia, N. Sulawesi, Bunaken Park (main coast), Tanjung Pisok, reef flat, <named-content xmlns:xlink="http://www.w3.org/1999/xlink" content-type="dwc:verbatimCoordinates" xlink:type="simple">124°48'E 01°34'N</named-content>, SCUBA diving. 11 May 1998, coll. B.W. Hoeksema and L.P. van Ofwegen; <named-content xmlns:xlink="http://www.w3.org/1999/xlink" content-type="dwc:institutional_code" xlink:type="simple">RMNH</named-content> Coel. 41428, CEB.08, Philippines, Cebu Strait, west of Bohol, north side of Cabilao Island, Cabacungan Point, <named-content xmlns:xlink="http://www.w3.org/1999/xlink" content-type="dwc:verbatimCoordinates" xlink:type="simple">9°51.55'N 123°45.95'E</named-content>, reef edge with dense coral cover, overhanging wall with caves; snorkelling and SCUBA diving, 11 November 1999, coll. L.P. van Ofwegen; <named-content xmlns:xlink="http://www.w3.org/1999/xlink" content-type="dwc:institutional_code" xlink:type="simple">RMNH</named-content> Coel. 41429, CEB.09, Philippines, Cebu Strait, W of Bohol, north side of Cabilao Island, NE of Looc, <named-content xmlns:xlink="http://www.w3.org/1999/xlink" content-type="dwc:verbatimCoordinates" xlink:type="simple">9°53.59'N 123°46.92'E</named-content>, reef edge with dense coral cover, overhanging wall with caves; snorkelling and SCUBA diving, 12, 13 November 1999, coll. L.P. van Ofwegen;. <named-content xmlns:xlink="http://www.w3.org/1999/xlink" content-type="dwc:institutional_code" xlink:type="simple">RMNH</named-content> Coel. 41430, Bali Lombok Strait Exp. 2001, <named-content xmlns:xlink="http://www.w3.org/1999/xlink" content-type="dwc:institutional_code" xlink:type="simple">NNM</named-content>-LIPI-WWF, BAL.04, Indonesia, Bali, Sanur, Jeladi Willis, south of channel entrance; <named-content xmlns:xlink="http://www.w3.org/1999/xlink" content-type="dwc:verbatimCoordinates" xlink:type="simple">8°40.983'S, 115°16.050'E</named-content>, slowly declining shallow reef slope, sandy base; SCUBA-diving to 10 m depth; 1 April 2001, coll. L.P. van Ofwegen and M. Slierings; <named-content xmlns:xlink="http://www.w3.org/1999/xlink" content-type="dwc:institutional_code" xlink:type="simple">RMNH</named-content> Coel. 41431, Indonesia Ambon. Bali Lombok Strait Exp. 2001, <named-content xmlns:xlink="http://www.w3.org/1999/xlink" content-type="dwc:institutional_code" xlink:type="simple">NNM</named-content>-LIPI-WWF, BAL.06, Indonesia, Bali, Sanur, Bangsal Point; <named-content xmlns:xlink="http://www.w3.org/1999/xlink" content-type="dwc:verbatimCoordinates" xlink:type="simple">8°40.233'S, 115°15.867'E</named-content>, slowly declining shallow reef slope, sandy base; SCUBA diving to 9 m depth; 2 April 2001, coll. L.P. van Ofwegen and M. Slierings; <named-content xmlns:xlink="http://www.w3.org/1999/xlink" content-type="dwc:institutional_code" xlink:type="simple">RMNH</named-content> Coel. 41432, Kepulauan Seribu Exped. 2005, SER.23, Indonesia, Java Sea, Kepulauan Seribu (Thousand Islands), off Jakarta, Jukung Island, northwest side, <named-content xmlns:xlink="http://www.w3.org/1999/xlink" content-type="dwc:verbatimCoordinates" xlink:type="simple">5°34.017'S, 106°31.633'E</named-content>, SCUBA diving and snorkelling, 15 September 2005, coll. L.P. van Ofwegen and M. Slierings; <named-content xmlns:xlink="http://www.w3.org/1999/xlink" content-type="dwc:institutional_code" xlink:type="simple">RMNH</named-content> Coel. 41433, Kepulauan Seribu Exped. 2005, SER.25, Indonesia, Java Sea, Kepulauan Seribu (Thousand Islands), off Jakarta, Kotok Kecil Island, northwest side, <named-content xmlns:xlink="http://www.w3.org/1999/xlink" content-type="dwc:verbatimCoordinates" xlink:type="simple">5°41.933'S, 106°32.383'E</named-content>, SCUBA diving and snorkelling, 16 September 2005; <named-content xmlns:xlink="http://www.w3.org/1999/xlink" content-type="dwc:institutional_code" xlink:type="simple">RMNH</named-content> Coel. 41434, Buginesia Progr. <abbrev xmlns:xlink="http://www.w3.org/1999/xlink" content-type="institution" xlink:title="Universitas Hasanuddin, Makassar, Indonesia" xlink:type="simple">UNHAS</abbrev>-<named-content xmlns:xlink="http://www.w3.org/1999/xlink" content-type="dwc:institutional_code" xlink:type="simple">NNM</named-content> 1994/1995, SUL.BTN, Indonesia, SW Sulawesi, Spermonde Archipelago, north of Bone Tambung (= 17 km NW of Ujung Pandang = Makassar), <named-content xmlns:xlink="http://www.w3.org/1999/xlink" content-type="dwc:verbatimCoordinates" xlink:type="simple">5°02'S, 119°16'E</named-content>, coral reef; SCUBA diving, 14 May 1994, coll. B.W. Hoeksema; <named-content xmlns:xlink="http://www.w3.org/1999/xlink" content-type="dwc:institutional_code" xlink:type="simple">RMNH</named-content> Coel. 41435, CEB.13, Philippines, Cebu Strait, W of Bohol, N side of Sandingan Island, <named-content xmlns:xlink="http://www.w3.org/1999/xlink" content-type="dwc:verbatimCoordinates" xlink:type="simple">9°51.87'N 123°47.76'E</named-content>, 0–7 m sandy, patchy coral cover, 7–24 m rubble slope, snorkelling and SCUBA div<!--PageBreak-->ing; 13 November 1999, coll. L.P. van Ofwegen; <named-content xmlns:xlink="http://www.w3.org/1999/xlink" content-type="dwc:institutional_code" xlink:type="simple">RMNH</named-content> Coel. 41436, Kepulauan Seribu Exped. 2005, SER.06, Indonesia, Java Sea, Kepulauan Seribu (Thousand Islands), off Jakarta, Dapur Island, northwest side, <named-content xmlns:xlink="http://www.w3.org/1999/xlink" content-type="dwc:verbatimCoordinates" xlink:type="simple">5°56.733'S, 106°43.450'E</named-content>, SCUBA diving and snorkelling, 9 September 2005; <named-content xmlns:xlink="http://www.w3.org/1999/xlink" content-type="dwc:institutional_code" xlink:type="simple">RMNH</named-content> Coel. 41437, Indonesia Ambon. Bali Lombok Strait Exp. 2001, <named-content xmlns:xlink="http://www.w3.org/1999/xlink" content-type="dwc:institutional_code" xlink:type="simple">NNM</named-content>-LIPI-WWF, BAL.25, Indonesia, Bali, northwest of Nusa Lembongan, Lembongan Bay, Bali Hai pontoon, off Desa Jungutbatu, <named-content xmlns:xlink="http://www.w3.org/1999/xlink" content-type="dwc:verbatimCoordinates" xlink:type="simple">8°40.417'S, 115°26.300'E</named-content>; shallow bay with few patches of coral; SCUBA-diving to 12 m depth; 17 April 2001, coll. L.P. van Ofwegen and M. Slierings; <named-content xmlns:xlink="http://www.w3.org/1999/xlink" content-type="dwc:institutional_code" xlink:type="simple">RMNH</named-content> Coel. 41438, MAL.04 Indonesia, Ambon, Outer bay, south coast northeast of Cape Hahurong, <named-content xmlns:xlink="http://www.w3.org/1999/xlink" content-type="dwc:verbatimCoordinates" xlink:type="simple">03°47'S, 128°06'E</named-content>; calcareous platforms in littoral and shallow sublittoral, rather steep slope with more than 50% coral cover; snorkelling and diving, depth 2–28 m, 6 November 1996, coll. L.P. van Ofwegen; <named-content xmlns:xlink="http://www.w3.org/1999/xlink" content-type="dwc:institutional_code" xlink:type="simple">RMNH</named-content> Coel. 41439, RAJ.12, Indonesia, Raja Ampat Islands, W Papua, east Kri, Sorido Wall, <named-content xmlns:xlink="http://www.w3.org/1999/xlink" content-type="dwc:verbatimCoordinates" xlink:type="simple">00°33.220'S, 130°41.282'E</named-content>, 22 November 2007, depth 30 m, coll. L.P. van Ofwegen; <named-content xmlns:xlink="http://www.w3.org/1999/xlink" content-type="dwc:institutional_code" xlink:type="simple">RMNH</named-content> Coel. 41440, BUN.08, Indonesia, north Sulawesi, Bunaken Park, south Manado Tua Island, vertical wall in front of church, <named-content xmlns:xlink="http://www.w3.org/1999/xlink" content-type="dwc:verbatimCoordinates" xlink:type="simple">1°37.000'N 124°41.500'E</named-content>, SCUBA diving 15 m, 7 May 1998, coll. B.W. Hoeksema and L.P. van Ofwegen; <named-content xmlns:xlink="http://www.w3.org/1999/xlink" content-type="dwc:institutional_code" xlink:type="simple">RMNH</named-content> Coel. 41441, BER.15, Indonesia, northeast Kalimantan, Berau Islands, Panjang Island, west side, <named-content xmlns:xlink="http://www.w3.org/1999/xlink" content-type="dwc:verbatimCoordinates" xlink:type="simple">2°19.285'N 118°13.425'E</named-content>, SCUBA diving, 9 October 2003, depth 20 m, coll. L.P. van Ofwegen and M. Slierings; <named-content xmlns:xlink="http://www.w3.org/1999/xlink" content-type="dwc:institutional_code" xlink:type="simple">RMNH</named-content> Coel. 41442, Bali Lombok Strait Exp. 2001, <named-content xmlns:xlink="http://www.w3.org/1999/xlink" content-type="dwc:institutional_code" xlink:type="simple">NNM</named-content>-LIPI-WWF, BAL.12, Indonesia, Bali, east side Nusa Dua, off Club Med Hotel, north of channel, <named-content xmlns:xlink="http://www.w3.org/1999/xlink" content-type="dwc:verbatimCoordinates" xlink:type="simple">8°47.100'S, 115°13.950'E</named-content>; slowly declining reef slope, sandy base; SCUBA diving to 20 m depth; 4 April 2001, coll. L.P. van Ofwegen and M. Slierings.</p></tp:treatment-sec><tp:treatment-sec sec-type="Diagnosis"><title>Diagnosis.</title><p>Top of the calyces with some rods, 0.10–0.15 mm long (Figure <xref ref-type="fig" rid="F20">20A</xref>). Cortex with straight and bent spindles with simple or complex tubercles arranged in rows (Figure <xref ref-type="fig" rid="F20">20B</xref>). Cortex sclerites up to 1 mm long. Interior additionally has branched bodies with simple or complex tubercles (Figure <xref ref-type="fig" rid="F20">20C</xref>), some fused into small clumps. These sclerites slightly shorter, up to 0.70 mm long. All sclerites magenta.</p></tp:treatment-sec><tp:treatment-sec sec-type="Remarks"><title>Remarks.</title><p>
            <xref ref-type="bibr" rid="B18">Gohar (1940</xref>: 20) synonymized <italic><tp:taxon-name><tp:taxon-name-part taxon-name-part-type="genus">Pachyclavularia</tp:taxon-name-part> <tp:taxon-name-part taxon-name-part-type="species">erecta</tp:taxon-name-part></tp:taxon-name></italic> with <italic><tp:taxon-name><tp:taxon-name-part taxon-name-part-type="genus">Pachyclavularia</tp:taxon-name-part> <tp:taxon-name-part taxon-name-part-type="species">violacea</tp:taxon-name-part></tp:taxon-name></italic>. The type of <italic><tp:taxon-name><tp:taxon-name-part taxon-name-part-type="genus">Briareum</tp:taxon-name-part> <tp:taxon-name-part taxon-name-part-type="species">violaceum</tp:taxon-name-part></tp:taxon-name></italic> is stored in Paris. It was not re-examined by us.</p></tp:treatment-sec><tp:treatment-sec sec-type="Morphological variation"><title>Morphological variation.</title><p>
            <named-content xmlns:xlink="http://www.w3.org/1999/xlink" content-type="dwc:institutional_code" xlink:type="simple">RMNH</named-content> Coel. 41435 (Figure <xref ref-type="fig" rid="F19">19B</xref>) showed sclerites with very small and simple tubercles (Figure <xref ref-type="fig" rid="F21">21</xref>).</p><fig id="F19" position="float" orientation="portrait"><label>Figure 19.</label><caption><p>Colonies of <italic><tp:taxon-name><tp:taxon-name-part taxon-name-part-type="genus">Briareum</tp:taxon-name-part> <tp:taxon-name-part taxon-name-part-type="species">violaceum</tp:taxon-name-part></tp:taxon-name></italic>; <bold>A</bold> <named-content xmlns:xlink="http://www.w3.org/1999/xlink" content-type="dwc:institutional_code" xlink:type="simple">RMNH</named-content> Coel. 38608 <bold>B</bold> <named-content xmlns:xlink="http://www.w3.org/1999/xlink" content-type="dwc:institutional_code" xlink:type="simple">RMNH</named-content> Coel. 41435 <bold>C</bold> <named-content xmlns:xlink="http://www.w3.org/1999/xlink" content-type="dwc:institutional_code" xlink:type="simple">RMNH</named-content> Coel. 41434 <bold>D</bold> <named-content xmlns:xlink="http://www.w3.org/1999/xlink" content-type="dwc:institutional_code" xlink:type="simple">RMNH</named-content> Coel. 41436 <bold>E</bold> <named-content xmlns:xlink="http://www.w3.org/1999/xlink" content-type="dwc:institutional_code" xlink:type="simple">RMNH</named-content> Coel. 41437 <bold>F</bold> <named-content xmlns:xlink="http://www.w3.org/1999/xlink" content-type="dwc:institutional_code" xlink:type="simple">RMNH</named-content> Coel. 41441 <bold>G</bold> <named-content xmlns:xlink="http://www.w3.org/1999/xlink" content-type="dwc:institutional_code" xlink:type="simple">RMNH</named-content> Coel. 41428. Scale bars: 1 cm.</p></caption><graphic xmlns:xlink="http://www.w3.org/1999/xlink" xlink:href="zookeys-557-001-g019.jpg" position="float" orientation="portrait" xlink:type="simple" id="oo_75150.jpg"/></fig><fig id="F20" position="float" orientation="portrait"><label>Figure 20.</label><caption><p>
          <italic><tp:taxon-name><tp:taxon-name-part taxon-name-part-type="genus">Briareum</tp:taxon-name-part> <tp:taxon-name-part taxon-name-part-type="species">violaceum</tp:taxon-name-part></tp:taxon-name></italic> (Quoy &amp; Gaimard, 1833), <named-content xmlns:xlink="http://www.w3.org/1999/xlink" content-type="dwc:institutional_code" xlink:type="simple">RMNH</named-content> 38608; <bold>A</bold> sclerite of top calyx <bold>B–C</bold> cortex sclerites <bold>D</bold> medullar sclerites.</p></caption><graphic xmlns:xlink="http://www.w3.org/1999/xlink" xlink:href="zookeys-557-001-g020.jpg" position="float" orientation="portrait" xlink:type="simple" id="oo_75151.jpg"/></fig><fig id="F21" position="float" orientation="portrait"><label>Figure 21.</label><caption><p>
          <italic><tp:taxon-name><tp:taxon-name-part taxon-name-part-type="genus">Briareum</tp:taxon-name-part> <tp:taxon-name-part taxon-name-part-type="species">violaceum</tp:taxon-name-part></tp:taxon-name></italic> (Quoy &amp; Gaimard, 1833), <named-content xmlns:xlink="http://www.w3.org/1999/xlink" content-type="dwc:institutional_code" xlink:type="simple">RMNH</named-content> Coel. 41435; <bold>A</bold> sclerite of top calyx <bold>B</bold> sclerites of coenenchyme.</p></caption><graphic xmlns:xlink="http://www.w3.org/1999/xlink" xlink:href="zookeys-557-001-g021.jpg" position="float" orientation="portrait" xlink:type="simple" id="oo_75152.jpg"/></fig><p>
            <named-content xmlns:xlink="http://www.w3.org/1999/xlink" content-type="dwc:institutional_code" xlink:type="simple">RMNH</named-content> Coel. 41434 (Figure <xref ref-type="fig" rid="F19">19C</xref>) and <named-content xmlns:xlink="http://www.w3.org/1999/xlink" content-type="dwc:institutional_code" xlink:type="simple">RMNH</named-content> Coel. 41436 (Figure <xref ref-type="fig" rid="F19">19D</xref>) have unusually small spindles (Figs <xref ref-type="fig" rid="F22">22</xref>–<xref ref-type="fig" rid="F23">23</xref>) approaching those found in <italic><tp:taxon-name><tp:taxon-name-part taxon-name-part-type="genus">Briareum</tp:taxon-name-part> <tp:taxon-name-part taxon-name-part-type="species">stechei</tp:taxon-name-part></tp:taxon-name></italic>. This is probably due to the very short calyces in these specimens (Figs <xref ref-type="fig" rid="F19">19C–D</xref>).</p><fig id="F22" position="float" orientation="portrait"><label>Figure 22.</label><caption><p>
          <italic><tp:taxon-name><tp:taxon-name-part taxon-name-part-type="genus">Briareum</tp:taxon-name-part> <tp:taxon-name-part taxon-name-part-type="species">violaceum</tp:taxon-name-part></tp:taxon-name></italic> (Quoy &amp; Gaimard, 1833), <named-content xmlns:xlink="http://www.w3.org/1999/xlink" content-type="dwc:institutional_code" xlink:type="simple">RMNH</named-content> Coel. 41434, sclerites of coenenchyme.</p></caption><graphic xmlns:xlink="http://www.w3.org/1999/xlink" xlink:href="zookeys-557-001-g022.jpg" position="float" orientation="portrait" xlink:type="simple" id="oo_75153.jpg"/></fig><fig id="F23" position="float" orientation="portrait"><label>Figure 23.</label><caption><p>
          <italic><tp:taxon-name><tp:taxon-name-part taxon-name-part-type="genus">Briareum</tp:taxon-name-part> <tp:taxon-name-part taxon-name-part-type="species">violaceum</tp:taxon-name-part></tp:taxon-name></italic> (Quoy &amp; Gaimard, 1833), <named-content xmlns:xlink="http://www.w3.org/1999/xlink" content-type="dwc:institutional_code" xlink:type="simple">RMNH</named-content> Coel. 41436, sclerites of coenenchyme.</p></caption><graphic xmlns:xlink="http://www.w3.org/1999/xlink" xlink:href="zookeys-557-001-g023.jpg" position="float" orientation="portrait" xlink:type="simple" id="oo_75154.jpg"/></fig><p>Several specimens, <named-content xmlns:xlink="http://www.w3.org/1999/xlink" content-type="dwc:institutional_code" xlink:type="simple">RMNH</named-content> Coel. 41441 (Figure <xref ref-type="fig" rid="F19">19E</xref>); <named-content xmlns:xlink="http://www.w3.org/1999/xlink" content-type="dwc:institutional_code" xlink:type="simple">RMNH</named-content> Coel. 41439, <named-content xmlns:xlink="http://www.w3.org/1999/xlink" content-type="dwc:institutional_code" xlink:type="simple">RMNH</named-content> Coel. 41437 (Figure <xref ref-type="fig" rid="F19">19F</xref>), <named-content xmlns:xlink="http://www.w3.org/1999/xlink" content-type="dwc:institutional_code" xlink:type="simple">RMNH</named-content> Coel. 41438, and <named-content xmlns:xlink="http://www.w3.org/1999/xlink" content-type="dwc:institutional_code" xlink:type="simple">RMNH</named-content> Coel. 41440 showed shorter more slender spindles, but with prominent tuberculation (Figs <xref ref-type="fig" rid="F24">24</xref>–<xref ref-type="fig" rid="F25">25</xref>). <named-content xmlns:xlink="http://www.w3.org/1999/xlink" content-type="dwc:institutional_code" xlink:type="simple">RMNH</named-content> Coel. 41441 (Figure <xref ref-type="fig" rid="F19">19E</xref>) has widely spaced big calyces; <named-content xmlns:xlink="http://www.w3.org/1999/xlink" content-type="dwc:institutional_code" xlink:type="simple">RMNH</named-content> Coel. 41437 looks more like the type specimen. (Figure <xref ref-type="fig" rid="F19">19F</xref>). As all sclerites are magenta we provisionally include them in <italic><tp:taxon-name><tp:taxon-name-part taxon-name-part-type="genus">Briareum</tp:taxon-name-part> <tp:taxon-name-part taxon-name-part-type="species">violaceum</tp:taxon-name-part></tp:taxon-name></italic>.</p><fig id="F24" position="float" orientation="portrait"><label>Figure 24.</label><caption><p>
          <italic><tp:taxon-name><tp:taxon-name-part taxon-name-part-type="genus">Briareum</tp:taxon-name-part> <tp:taxon-name-part taxon-name-part-type="species">violaceum</tp:taxon-name-part></tp:taxon-name></italic> (Quoy &amp; Gaimard, 1833), <named-content xmlns:xlink="http://www.w3.org/1999/xlink" content-type="dwc:institutional_code" xlink:type="simple">RMNH</named-content> Coel. 41441, sclerites of coenenchyme.</p></caption><graphic xmlns:xlink="http://www.w3.org/1999/xlink" xlink:href="zookeys-557-001-g024.jpg" position="float" orientation="portrait" xlink:type="simple" id="oo_75155.jpg"/></fig><fig id="F25" position="float" orientation="portrait"><label>Figure 25.</label><caption><p>
          <italic><tp:taxon-name><tp:taxon-name-part taxon-name-part-type="genus">Briareum</tp:taxon-name-part> <tp:taxon-name-part taxon-name-part-type="species">violaceum</tp:taxon-name-part></tp:taxon-name></italic> (Quoy &amp; Gaimard, 1833), <named-content xmlns:xlink="http://www.w3.org/1999/xlink" content-type="dwc:institutional_code" xlink:type="simple">RMNH</named-content> Coel. 41437, sclerites of coenenchyme.</p></caption><graphic xmlns:xlink="http://www.w3.org/1999/xlink" xlink:href="zookeys-557-001-g025.jpg" position="float" orientation="portrait" xlink:type="simple" id="oo_75156.jpg"/></fig><fig id="F26" position="float" orientation="portrait"><label>Figure 26.</label><caption><p>
          <bold>A–B</bold> <italic><tp:taxon-name><tp:taxon-name-part taxon-name-part-type="genus">Briareum</tp:taxon-name-part> <tp:taxon-name-part taxon-name-part-type="species">hamrum</tp:taxon-name-part></tp:taxon-name></italic> (Gohar, 1948) <bold>A</bold> Colony <bold>B</bold> close-up of tentacles <bold>C–D</bold> <italic><tp:taxon-name><tp:taxon-name-part taxon-name-part-type="genus">Briareum</tp:taxon-name-part> <tp:taxon-name-part taxon-name-part-type="species">stechei</tp:taxon-name-part></tp:taxon-name></italic> (Kükenthal, 1908) <bold>C</bold> Colony <bold>D</bold> close-up of tentacles <bold>E–F</bold> <italic><tp:taxon-name><tp:taxon-name-part taxon-name-part-type="genus">Briareum</tp:taxon-name-part> <tp:taxon-name-part taxon-name-part-type="species">violaceum</tp:taxon-name-part></tp:taxon-name></italic> (Quoy &amp; Gaimard, 1833) <bold>E</bold> Colony <bold>F</bold> close-up of tentacles.</p></caption><graphic xmlns:xlink="http://www.w3.org/1999/xlink" xlink:href="zookeys-557-001-g026.jpg" position="float" orientation="portrait" xlink:type="simple" id="oo_75157.jpg"/></fig></tp:treatment-sec><tp:treatment-sec sec-type="Distribution"><title>Distribution.</title><p>Vanuatu, Japan (Ryukyu Archipelago, Bonin Islands), Taiwan, Coral Triangle, Australia (Great Barrier Reef).</p><!--PageBreak--><!--PageBreak--><!--PageBreak--><!--PageBreak--><!--PageBreak--><!--PageBreak--><!--PageBreak--><!--PageBreak--><!--PageBreak--></tp:treatment-sec><ref-list><ref id="B53"><mixed-citation xmlns:xlink="http://www.w3.org/1999/xlink" xlink:type="simple">
          <person-group><name name-style="western"><surname>Thomson</surname><given-names>JA</given-names></name><name name-style="western"><surname>Dean</surname><given-names>LM</given-names></name></person-group> (<year>1931</year>) <article-title>The <tp:taxon-name><tp:taxon-name-part taxon-name-part-type="order">Alcyonacea</tp:taxon-name-part></tp:taxon-name> of the Siboga Expedition with an addendum to the <tp:taxon-name><tp:taxon-name-part taxon-name-part-type="order">Gorgonacea</tp:taxon-name-part></tp:taxon-name>.</article-title> <source>Siboga Expedition Monograph</source> <volume>13d</volume>: <fpage>1</fpage>–<lpage>227</lpage>.</mixed-citation></ref><ref id="B32"><mixed-citation xmlns:xlink="http://www.w3.org/1999/xlink" xlink:type="simple">
          <person-group><name name-style="western"><surname>MacFadyen</surname><given-names>LMI</given-names></name></person-group> (<year>1936</year>) <article-title>Alcyonaria (Stolonifera, <tp:taxon-name><tp:taxon-name-part taxon-name-part-type="order">Alcyonacea</tp:taxon-name-part></tp:taxon-name>, <tp:taxon-name><tp:taxon-name-part taxon-name-part-type="order">Telestacea</tp:taxon-name-part></tp:taxon-name> and <tp:taxon-name><tp:taxon-name-part taxon-name-part-type="order">Gorgonacea</tp:taxon-name-part></tp:taxon-name>).</article-title> <source>Great Barrier Reef Expedition Scientific Reports</source> <volume>5</volume>(<issue>2</issue>): <fpage>19</fpage>–<lpage>72</lpage>.</mixed-citation></ref><ref id="B25"><mixed-citation xmlns:xlink="http://www.w3.org/1999/xlink" xlink:type="simple">
          <person-group><name name-style="western"><surname>Imahara</surname><given-names>Y</given-names></name></person-group> (<year>1996</year>) <article-title>Previously recorded octocorals from Japan and adjacent seas.</article-title> <source>Precious Corals &amp; Octocoral Research</source> <volume>4–5</volume>: <fpage>17</fpage>–<lpage>44</lpage>.</mixed-citation></ref><ref id="B18"><mixed-citation xmlns:xlink="http://www.w3.org/1999/xlink" xlink:type="simple">
          <person-group><name name-style="western"><surname>Gohar</surname><given-names>HAF</given-names></name></person-group> (<year>1940</year>) <article-title>A revision of some genera of the Stolonifera (with an emended system of classification and the description of two new species).</article-title> <source>Publications of the Marine Biological Station of Al-Ghardaqa (Red Sea)</source> <volume>3</volume>: <fpage>1</fpage>–<lpage>25</lpage>.</mixed-citation></ref><ref id="B58"><mixed-citation xmlns:xlink="http://www.w3.org/1999/xlink" xlink:type="simple">
          <person-group><name name-style="western"><surname>Utinomi</surname><given-names>H</given-names></name></person-group> (<year>1956</year>) <article-title>On some alcyonarians from the west-Pacific islands (Palau, Ponape and Bonins).</article-title> <source>Publications of the Seto Marine Biological Laboratory</source> <volume>5</volume>(<issue>2</issue>): <fpage>221</fpage>–<lpage>242</lpage>.</mixed-citation></ref><ref id="B61"><mixed-citation xmlns:xlink="http://www.w3.org/1999/xlink" xlink:type="simple">
          <person-group><name name-style="western"><surname>Verseveldt</surname><given-names>J</given-names></name></person-group> (<year>1960</year>) <article-title><tp:taxon-name><tp:taxon-name-part taxon-name-part-type="subclass">Octocorallia</tp:taxon-name-part></tp:taxon-name> from the Malay Archipelago (Part I.) Biological Results of the Snellius Expedition XX.</article-title> <source>Temminckia</source> <volume>10</volume>: <fpage>209</fpage>–<lpage>251</lpage>.</mixed-citation></ref><ref id="B63"><mixed-citation xmlns:xlink="http://www.w3.org/1999/xlink" xlink:type="simple">
          <person-group><name name-style="western"><surname>Verseveldt</surname><given-names>J</given-names></name></person-group> (<year>1972</year>) <article-title>Report on a few octocorals from Eniwetok Atoll, Marshall Islands.</article-title> <source>Zoologische Mededelingen Leiden</source> <volume>47</volume>(<issue>36</issue>): <fpage>457</fpage>–<lpage>464</lpage>.</mixed-citation></ref><ref id="B59"><mixed-citation xmlns:xlink="http://www.w3.org/1999/xlink" xlink:type="simple">
          <person-group><name name-style="western"><surname>Utinomi</surname><given-names>H</given-names></name></person-group> (<year>1976</year>) <article-title>Shallow-water octocorals of the Ryukyu Archipelago (Part I).</article-title> <source>Sesoko Marine Science Laboratory Technical Report</source> <volume>4</volume>: <fpage>1</fpage>–<lpage>5</lpage>.</mixed-citation></ref><ref id="B5"><mixed-citation xmlns:xlink="http://www.w3.org/1999/xlink" xlink:type="simple">
          <person-group><name name-style="western"><surname>Benayahu</surname><given-names>Y</given-names></name></person-group> (<year>1995</year>) <article-title>Species composition of soft corals (<tp:taxon-name><tp:taxon-name-part taxon-name-part-type="subclass">Octocorallia</tp:taxon-name-part></tp:taxon-name>, <tp:taxon-name><tp:taxon-name-part taxon-name-part-type="order">Alcyonacea</tp:taxon-name-part></tp:taxon-name>) on the coral reefs of Sesoko Island, Ryukyu Archipelago, Japan.</article-title> <source>Galaxea</source> <volume>12</volume>: <fpage>103</fpage>–<lpage>124</lpage>.</mixed-citation></ref><ref id="B40"><mixed-citation xmlns:xlink="http://www.w3.org/1999/xlink" xlink:type="simple">
          <person-group><name name-style="western"><surname>van Ofwegen</surname><given-names>LP</given-names></name></person-group> (<year>1996</year>) <article-title><tp:taxon-name><tp:taxon-name-part taxon-name-part-type="subclass">Octocorallia</tp:taxon-name-part></tp:taxon-name> from the Bismarck Sea (part II).</article-title> <source>Zoologische Mededelingen</source> <volume>70</volume>(<issue>13</issue>): <fpage>207</fpage>–<lpage>215</lpage>.</mixed-citation></ref><ref id="B7"><mixed-citation xmlns:xlink="http://www.w3.org/1999/xlink" xlink:type="simple">
          <person-group><name name-style="western"><surname>Benayahu</surname><given-names>Y</given-names></name></person-group> (<year>2002</year>) <article-title>Soft corals (<tp:taxon-name><tp:taxon-name-part taxon-name-part-type="subclass">Octocorallia</tp:taxon-name-part></tp:taxon-name>: <tp:taxon-name><tp:taxon-name-part taxon-name-part-type="order">Alcyonacea</tp:taxon-name-part></tp:taxon-name>) of the southern Ryukyu Archipelago: The families <tp:taxon-name><tp:taxon-name-part taxon-name-part-type="family">Tubiporidae</tp:taxon-name-part></tp:taxon-name>, <tp:taxon-name><tp:taxon-name-part taxon-name-part-type="family">Clavulariidae</tp:taxon-name-part></tp:taxon-name>, <tp:taxon-name><tp:taxon-name-part taxon-name-part-type="family">Alcyoniidae</tp:taxon-name-part></tp:taxon-name> and <tp:taxon-name><tp:taxon-name-part taxon-name-part-type="family">Briareidae</tp:taxon-name-part></tp:taxon-name>.</article-title> <source>Galaxea</source> <volume>4</volume>: <fpage>11</fpage>–<lpage>32</lpage>. doi: <ext-link xlink:type="simple" ext-link-type="doi" xlink:href="10.3755/jcrs.2002.11">10.3755/jcrs.2002.11</ext-link></mixed-citation></ref><ref id="B9"><mixed-citation xmlns:xlink="http://www.w3.org/1999/xlink" xlink:type="simple">
          <person-group><name name-style="western"><surname>Benayahu</surname><given-names>Y</given-names></name><name name-style="western"><surname>Jeng</surname><given-names>M-S</given-names></name><name name-style="western"><surname>Perkol-Finkel</surname><given-names>S</given-names></name><name name-style="western"><surname>Dai</surname><given-names>C-F</given-names></name></person-group> (<year>2004</year>) <article-title>Soft corals (<tp:taxon-name><tp:taxon-name-part taxon-name-part-type="subclass">Octocorallia</tp:taxon-name-part></tp:taxon-name>: <tp:taxon-name><tp:taxon-name-part taxon-name-part-type="order">Alcyonacea</tp:taxon-name-part></tp:taxon-name>) from southern Taiwan. II. Species diversity and distributional Patters.</article-title> <source>Zoological Studies</source> <volume>43</volume>(<issue>3</issue>): <fpage>548</fpage>–<lpage>560</lpage>.</mixed-citation></ref><ref id="B2"><mixed-citation xmlns:xlink="http://www.w3.org/1999/xlink" xlink:type="simple">
          <person-group><name name-style="western"><surname>Alderslade</surname><given-names>P</given-names></name><name name-style="western"><surname>McFadden</surname><given-names>CS</given-names></name></person-group> (<year>2007</year>) <article-title>Pinnule-less polyps: a new genus and new species of Indo-Pacific <tp:taxon-name><tp:taxon-name-part taxon-name-part-type="family">Clavulariidae</tp:taxon-name-part></tp:taxon-name> and validation of the soft coral genus <italic><tp:taxon-name><tp:taxon-name-part taxon-name-part-type="genus">Acrossota</tp:taxon-name-part></tp:taxon-name></italic> and the family <tp:taxon-name><tp:taxon-name-part taxon-name-part-type="family">Acrossotidae</tp:taxon-name-part></tp:taxon-name> (<tp:taxon-name><tp:taxon-name-part taxon-name-part-type="phylum">Coelenterata</tp:taxon-name-part></tp:taxon-name>: <tp:taxon-name><tp:taxon-name-part taxon-name-part-type="subclass">Octocorallia</tp:taxon-name-part></tp:taxon-name>).</article-title> <source>Zootaxa</source> <volume>1400</volume>: <fpage>27</fpage>–<lpage>44</lpage>.</mixed-citation></ref></ref-list></tp:taxon-treatment>
